# Supplementary material for: Ba4GaN3O
Source: Acta Crystallogr Sect E Struct Rep Online. 2014 May 17;70(Pt 6):i28. doi: 10.1107/S1600536814010472 (PMC4051001; doi:10.1107/S1600536814010472)
Supplement: Supplementary file 1 [file e-70-00i28-sup1.cif]

##############################################################################
#                                                                            #
# This CIF contains the data in a paper accepted for publication in          #
# Acta Crystallographica Section E. It conforms to the requirements of       #
# Notes for Authors for Acta Crystallographica Section E, and has been       #
# peer reviewed under the auspices of the IUCr Commission on Journals.       #
#                                                                            #
# Full details of the Crystallographic Information File format               #
# are given in the paper "The Crystallographic Information File (CIF):       #
# a New Standard Archive File for Crystallography" by S. R. Hall, F. H.      #
# Allen and I. D. Brown [Acta Cryst. (1991), A47, 655-685].                  #
#                                                                            #
# The current version of the core CIF dictionary is obtainable from          #
# ftp://ftp.iucr.org/pub/cif_core.dic.                                       #
#                                                                            #
# Software is freely available for graphical display of the structure(s)     #
# in this CIF. For information consult the CIF software page                 #
# http://www.iucr.org/resources/cif/software.                                #
#                                                                            #
# This file may be used for bona fide research purposes within the           #
# scientific community so long as proper attribution is given to the journal # 
# article from which it was obtained.                                        #
#                                                                            #
##############################################################################
data_I
_audit_creation_method     SHELXL-97
_journal_date_recd_electronic     2014-04-24
_journal_date_accepted     2014-05-08
_journal_name_full     'Acta Crystallographica, Section E'
_journal_year     2014
_journal_volume     70
_journal_issue      6
_journal_page_first     i28
_journal_page_last     i28
_journal_paper_category     QI
_journal_paper_doi     10.1107/S1600536814010472
_journal_coeditor_code     HP2067
_publ_contact_author_name     'Hisanori Yamane'
_publ_contact_author_address
;
Institute of Multidisciplinary Research for Advanced Materials
Tohoku University
2-1-1 Katahira, Aoba-ku, Sendai
980-8577, Japan
;
_publ_contact_author_email
;
yamane@tagen.tohoku.ac.jp
;
_publ_contact_author_fax     '+81/22/217-5813'
_publ_contact_author_phone     '+81/22/217-5813'
_publ_section_title
;
Ba~4~GaN~3~O
;
_publ_section_title_footnote     .
loop_
    _publ_author_name
    _publ_author_footnote
    _publ_author_address
    'Hashimoto, Takayuki' .
;
Institute of Multidisciplinary Research for Advanced Materials
Tohoku University
2-1-1 Katahira, Aoba-ku, Sendai
980-8577,
Japan
;
    'Yamane, Hisanori' .
;
Institute of Multidisciplinary Research for Advanced Materials
Tohoku University
2-1-1 Katahira, Aoba-ku, Sendai
980-8577,
Japan
;
_database_code_depnum_ccdc_archive     'CCDC 1001671'
_chemical_name_systematic
;
Tetrabarium gallium trinitride oxide
;
_chemical_name_common
;
Barium gallium oxynitride
;
_chemical_formula_moiety     'Ga N3, O, 4(Ba)'
_chemical_formula_sum     'Ba4 Ga N3 O'
_chemical_formula_structural     'Ba4 (GaN3) O'
_chemical_formula_iupac     'Ba4 Ga N3 O'
_chemical_formula_weight     677.11
_chemical_melting_point     ?
_symmetry_cell_setting     orthorhombic
_symmetry_space_group_name_H-M     'P b c a'
_symmetry_space_group_name_hall     '-P 2ac 2ab'
loop_
    _symmetry_equiv_pos_as_xyz
    'x, y, z'
    '-x+1/2, -y, z+1/2'
    'x+1/2, -y+1/2, -z'
    '-x, y+1/2, -z+1/2'
    '-x, -y, -z'
    'x-1/2, y, -z-1/2'
    '-x-1/2, y-1/2, z'
    'x, -y-1/2, z-1/2'
_cell_length_a     7.8130(3)
_cell_length_b     25.6453(10)
_cell_length_c     7.9162(4)
_cell_angle_alpha     90.00
_cell_angle_beta     90.00
_cell_angle_gamma     90.00
_cell_volume     1586.14(12)
_cell_formula_units_Z     8
_cell_measurement_reflns_used     11112
_cell_measurement_theta_min     3.025
_cell_measurement_theta_max     27.54
_cell_measurement_temperature     293(2)
_exptl_crystal_description     platelet
_exptl_crystal_colour     red
_exptl_crystal_size_max     0.175
_exptl_crystal_size_mid     0.126
_exptl_crystal_size_min     0.073
_exptl_crystal_density_diffrn     5.671
_exptl_crystal_density_meas     ?
_exptl_crystal_density_method     'not measured'
_exptl_crystal_F_000     2272
loop_
    _exptl_crystal_face_index_h
    _exptl_crystal_face_index_k
    _exptl_crystal_face_index_l
    _exptl_crystal_face_perp_dist
    -2.02 -24.57 0.98 0.0225
    0.63 -25.09 1.52 0.0307
    6.48 14.25 0.46 0.0401
    1.56 24.89 -1.08 0.0212
    -0.79 25.02 -1.54 0.0193
    -3.37 22.32 -1.89 0.0288
    -6.75 6.15 3.50 0.0884
    -0.52 3.92 7.80 0.0920
    4.19 0.23 6.68 0.0756
    7.65 -4.98 0.40 0.0534
    4.20 -5.77 -6.43 0.0571
    2.69 -5.13 -7.26 0.0637
    -0.34 -3.35 -7.84 0.0816
    -7.65 5.25 0.20 0.0675
_exptl_absorpt_coefficient_mu     22.843
_exptl_absorpt_correction_type     numerical
_exptl_absorpt_process_details
;
(NUMABS; Higashi, 1999)
;
_exptl_absorpt_correction_T_min     0.0706
_exptl_absorpt_correction_T_max     0.4111
_exptl_special_details
;
;
_diffrn_ambient_temperature     293(2)
_diffrn_radiation_type     MoK\a
_diffrn_radiation_wavelength     0.71075
_diffrn_radiation_source     'fine-focus sealed tube'
_diffrn_radiation_monochromator     graphite
_diffrn_measurement_device_type     'Rigaku R-AXIS RAPID II'
_diffrn_measurement_method     \w
_diffrn_detector_area_resol_mean     10.0
_diffrn_reflns_number     14273
_diffrn_reflns_av_R_equivalents     0.1330
_diffrn_reflns_av_sigmaI/netI     0.0975
_diffrn_reflns_theta_min     3.02
_diffrn_reflns_theta_max     27.48
_diffrn_reflns_theta_full     27.48
_diffrn_measured_fraction_theta_max     0.999
_diffrn_measured_fraction_theta_full     0.999
_diffrn_reflns_limit_h_min     -9
_diffrn_reflns_limit_h_max     10
_diffrn_reflns_limit_k_min     -33
_diffrn_reflns_limit_k_max     33
_diffrn_reflns_limit_l_min     -10
_diffrn_reflns_limit_l_max     10
_refine_special_details
;
Refinement of <i>F</i>^2^ against ALL reflections. The weighted <i>R</i>-factor
<i>wR</i> and goodness of fit <i>S</i> are based on <i>F</i>^2^, conventional
<i>R</i>-factors <i>R</i> are based on <i>F</i>, with <i>F</i> set to zero for
negative <i>F</i>^2^. The threshold expression of <i>F</i>^2^ >
\s(<i>F</i>^2^) is used only for calculating <i>R</i>-factors(gt) <i>etc</i>.
and is not relevant to the choice of reflections for refinement.
<i>R</i>-factors based on <i>F</i>^2^ are statistically about twice as large
as those based on <i>F</i>, and <i>R</i>- factors based on ALL data will be
even larger.
;
_reflns_number_total     1820
_reflns_number_gt     1588
_reflns_threshold_expression     I>2sigma(I)
_refine_ls_structure_factor_coef     Fsqd
_refine_ls_matrix_type     full
_refine_ls_R_factor_all     0.0476
_refine_ls_R_factor_gt     0.0425
_refine_ls_wR_factor_gt     0.0959
_refine_ls_wR_factor_ref     0.0990
_refine_ls_goodness_of_fit_ref     1.046
_refine_ls_restrained_S_all     1.046
_refine_ls_number_reflns     1820
_refine_ls_number_parameters     82
_refine_ls_number_restraints     0
_refine_ls_weighting_scheme     calc
_refine_ls_weighting_details
        'calc w=1/[\s^2^(Fo^2^)+(0.0000P)^2^+18.6031P] where P=(Fo^2^+2Fc^2^)/3'
_atom_sites_solution_primary     direct
_atom_sites_solution_secondary     difmap
_refine_ls_shift/su_max     0.001
_refine_ls_shift/su_mean     0.000
_refine_diff_density_max     2.544
_refine_diff_density_min     -1.722
_refine_ls_extinction_method     none
_refine_ls_extinction_coef     ?
loop_
    _atom_type_symbol
    _atom_type_description
    _atom_type_scat_dispersion_real
    _atom_type_scat_dispersion_imag
    _atom_type_scat_source
    'N' 'N' 0.0061 0.0033
                         'International Tables Vol C Tables 4.2.6.8 and 6.1.1.4'
    'O' 'O' 0.0106 0.0060
                         'International Tables Vol C Tables 4.2.6.8 and 6.1.1.4'
    'Ga' 'Ga' 0.2307 1.6083
                         'International Tables Vol C Tables 4.2.6.8 and 6.1.1.4'
    'Ba' 'Ba' -0.3244 2.2819
                         'International Tables Vol C Tables 4.2.6.8 and 6.1.1.4'
_computing_data_collection     'RAPID-AUTO (Rigaku Corporation, 2005)'
_computing_cell_refinement     'RAPID-AUTO (Rigaku Corporation, 2005)'
_computing_data_reduction     'RAPID-AUTO (Rigaku Corporation, 2005)'
_computing_structure_solution     'SHELXS97 (Sheldrick, 2008)'
_computing_structure_refinement     'SHELXL97 (Sheldrick, 2008)'
_computing_molecular_graphics     'VESTA (Momma & Izumi, 2008)'
_computing_publication_material     'SHELXL97 (Sheldrick, 2008)'
loop_
    _atom_site_type_symbol
    _atom_site_label
    _atom_site_fract_x
    _atom_site_fract_y
    _atom_site_fract_z
    _atom_site_U_iso_or_equiv
    _atom_site_adp_type
    _atom_site_calc_flag
    _atom_site_refinement_flags
    _atom_site_occupancy
    _atom_site_symmetry_multiplicity
    _atom_site_disorder_assembly
    _atom_site_disorder_group
    Ba Ba1 0.36690(8) 0.42906(2) 0.32613(7) 0.02148(18) Uani d . 1 1 . .
    Ba Ba2 0.03129(8) 0.06166(2) 0.16149(7) 0.02055(18) Uani d . 1 1 . .
    Ba Ba3 0.45621(7) 0.26486(2) 0.23802(7) 0.02003(18) Uani d . 1 1 . .
    Ba Ba4 0.20527(8) 0.15269(2) 0.46083(7) 0.02310(19) Uani d . 1 1 . .
    Ga Ga1 0.20637(12) 0.17178(4) 0.01682(12) 0.0157(2) Uani d . 1 1 . .
    N N1 0.0710(11) 0.3685(3) 0.3614(11) 0.0246(19) Uani d . 1 1 . .
    N N2 0.3630(10) 0.1319(3) 0.1492(9) 0.0187(17) Uani d . 1 1 . .
    N N3 0.1943(10) 0.2448(3) 0.0124(9) 0.0169(17) Uani d . 1 1 . .
    O O1 0.2416(12) 0.0314(4) 0.4918(11) 0.049(2) Uani d . 1 1 . .
loop_
    _atom_site_aniso_label
    _atom_site_aniso_U_11
    _atom_site_aniso_U_22
    _atom_site_aniso_U_33
    _atom_site_aniso_U_12
    _atom_site_aniso_U_13
    _atom_site_aniso_U_23
    Ba1 0.0234(3) 0.0214(4) 0.0196(3) 0.0002(2) 0.0046(2) 0.0002(2)
    Ba2 0.0211(3) 0.0211(4) 0.0194(3) -0.0001(2) 0.0009(2) -0.0004(2)
    Ba3 0.0152(3) 0.0326(4) 0.0123(3) 0.0000(2) 0.0001(2) 0.0007(2)
    Ba4 0.0258(3) 0.0226(4) 0.0209(3) 0.0000(2) 0.0001(2) -0.0023(2)
    Ga1 0.0158(5) 0.0183(6) 0.0132(5) -0.0002(4) -0.0006(4) -0.0001(4)
    N1 0.026(4) 0.019(5) 0.029(5) 0.011(4) -0.010(4) 0.006(3)
    N2 0.022(4) 0.020(4) 0.015(4) 0.006(3) -0.002(3) 0.000(3)
    N3 0.022(4) 0.011(4) 0.018(4) -0.002(3) -0.002(3) -0.001(3)
    O1 0.053(5) 0.052(6) 0.041(5) -0.007(5) 0.001(4) -0.010(4)
_geom_special_details
;
All e.s.d.'s (except the e.s.d. in the dihedral angle between two l.s. planes)
are estimated using the full covariance matrix. The cell e.s.d.'s are taken
into account individually in the estimation of e.s.d.'s in distances, angles
and torsion angles; correlations between e.s.d.'s in cell parameters are only
used when they are defined by crystal symmetry. An approximate (isotropic)
treatment of cell e.s.d.'s is used for estimating e.s.d.'s involving l.s.
planes.
;
loop_
    _geom_bond_atom_site_label_1
    _geom_bond_atom_site_label_2
    _geom_bond_site_symmetry_2
    _geom_bond_distance
    _geom_bond_publ_flag
    Ba1 N1 6_656 2.675(8) yes
    Ba1 N1 . 2.799(9) yes
    Ba1 N2 8_566 2.998(7) yes
    Ba1 O1 8_565 2.999(8) yes
    Ba1 O1 7_665 3.054(9) yes
    Ba1 Ga1 8_566 3.2466(12) ?
    Ba2 O1 6_556 2.683(9) yes
    Ba2 N2 6_556 2.687(8) yes
    Ba2 N1 8_565 2.991(9) yes
    Ba2 N2 . 3.158(8) yes
    Ba2 O1 . 3.184(9) yes
    Ba2 O1 2_554 3.264(10) yes
    Ba2 Ga1 . 3.3405(12) ?
    Ba3 N3 3 2.730(7) yes
    Ba3 N3 6_656 2.762(8) yes
    Ba3 N3 . 2.764(7) yes
    Ba3 N1 6_656 2.914(9) yes
    Ba3 N3 8_566 2.994(8) yes
    Ba3 Ga1 3 3.2450(11) ?
    Ba3 Ga1 8_566 3.3647(11) ?
    Ba4 N3 8_566 2.661(8) yes
    Ba4 N2 . 2.808(7) yes
    Ba4 N2 6_556 2.862(8) yes
    Ba4 O1 . 3.133(10) yes
    Ba4 N1 3_556 3.231(9) yes
    Ga1 N3 . 1.876(8) yes
    Ga1 N2 . 1.908(8) yes
    Ga1 N1 8_565 1.924(8) yes
    Ga1 Ba3 3_455 3.2450(11) ?
    Ga1 Ba1 8_565 3.2467(12) ?
    Ga1 Ba3 8_565 3.3648(11) ?
    N1 Ga1 8_566 1.924(8) ?
    N1 Ba1 6_556 2.675(8) ?
    N1 Ba3 6_556 2.914(9) ?
    N1 Ba2 8_566 2.991(9) ?
    N1 Ba4 3_456 3.231(9) ?
    N2 Ba2 6_656 2.687(8) ?
    N2 Ba4 6_656 2.862(8) ?
    N2 Ba1 8_565 2.998(7) ?
    N3 Ba4 8_565 2.661(8) ?
    N3 Ba3 3_455 2.730(7) ?
    N3 Ba3 6_556 2.762(8) ?
    N3 Ba3 8_565 2.994(8) ?
    O1 Ba2 6_656 2.683(9) ?
    O1 Ba1 8_566 2.999(8) ?
    O1 Ba1 7_655 3.054(9) ?
    O1 Ba2 2 3.264(10) ?
loop_
    _geom_angle_atom_site_label_1
    _geom_angle_atom_site_label_2
    _geom_angle_atom_site_label_3
    _geom_angle_site_symmetry_1
    _geom_angle_site_symmetry_3
    _geom_angle
    _geom_angle_publ_flag
    N1 Ba1 N1 6_656 . 103.0(3) ?
    N1 Ba1 N2 6_656 8_566 100.2(2) ?
    N1 Ba1 N2 . 8_566 67.5(2) ?
    N1 Ba1 O1 6_656 8_565 84.3(3) ?
    N1 Ba1 O1 . 8_565 90.3(2) ?
    N2 Ba1 O1 8_566 8_565 157.8(2) ?
    N1 Ba1 O1 6_656 7_665 154.5(3) ?
    N1 Ba1 O1 . 7_665 101.8(3) ?
    N2 Ba1 O1 8_566 7_665 94.5(2) ?
    O1 Ba1 O1 8_565 7_665 89.88(12) ?
    N1 Ba1 Ga1 6_656 8_566 91.49(19) ?
    N1 Ba1 Ga1 . 8_566 36.16(16) ?
    N2 Ba1 Ga1 8_566 8_566 35.30(15) ?
    O1 Ba1 Ga1 8_565 8_566 123.61(19) ?
    O1 Ba1 Ga1 7_665 8_566 112.20(18) ?
    N1 Ba1 Ba2 6_656 7_665 102.02(19) ?
    N1 Ba1 Ba2 . 7_665 135.83(16) ?
    N2 Ba1 Ba2 8_566 7_665 140.93(15) ?
    O1 Ba1 Ba2 8_565 7_665 56.82(19) ?
    O1 Ba1 Ba2 7_665 7_665 54.92(18) ?
    Ga1 Ba1 Ba2 8_566 7_665 166.34(3) ?
    N1 Ba1 Ba2 6_656 8_566 148.09(19) ?
    N1 Ba1 Ba2 . 8_566 52.06(18) ?
    N2 Ba1 Ba2 8_566 8_566 54.58(15) ?
    O1 Ba1 Ba2 8_565 8_566 112.10(18) ?
    O1 Ba1 Ba2 7_665 8_566 56.35(18) ?
    Ga1 Ba1 Ba2 8_566 8_566 56.61(2) ?
    Ba2 Ba1 Ba2 7_665 8_566 109.870(18) ?
    N1 Ba1 Ba4 6_656 3_556 60.51(19) ?
    N1 Ba1 Ba4 . 3_556 103.06(16) ?
    N2 Ba1 Ba4 8_566 3_556 48.37(15) ?
    O1 Ba1 Ba4 8_565 3_556 144.23(18) ?
    O1 Ba1 Ba4 7_665 3_556 118.70(17) ?
    Ga1 Ba1 Ba4 8_566 3_556 67.67(2) ?
    Ba2 Ba1 Ba4 7_665 3_556 120.92(2) ?
    Ba2 Ba1 Ba4 8_566 3_556 102.089(19) ?
    N1 Ba1 Ba4 6_656 8_565 56.90(19) ?
    N1 Ba1 Ba4 . 8_565 59.59(18) ?
    N2 Ba1 Ba4 8_566 8_565 111.04(15) ?
    O1 Ba1 Ba4 8_565 8_565 53.45(19) ?
    O1 Ba1 Ba4 7_665 8_565 135.30(17) ?
    Ga1 Ba1 Ba4 8_566 8_565 77.60(2) ?
    Ba2 Ba1 Ba4 7_665 8_565 108.003(19) ?
    Ba2 Ba1 Ba4 8_566 8_565 110.09(2) ?
    Ba4 Ba1 Ba4 3_556 8_565 105.50(2) ?
    N1 Ba1 Ba2 6_656 3 47.19(19) ?
    N1 Ba1 Ba2 . 3 112.78(17) ?
    N2 Ba1 Ba2 8_566 3 147.32(16) ?
    O1 Ba1 Ba2 8_565 3 41.16(18) ?
    O1 Ba1 Ba2 7_665 3 116.36(17) ?
    Ga1 Ba1 Ba2 8_566 3 127.49(3) ?
    Ba2 Ba1 Ba2 7_665 3 63.146(17) ?
    Ba2 Ba1 Ba2 8_566 3 152.86(2) ?
    Ba4 Ba1 Ba2 3_556 3 103.594(19) ?
    Ba4 Ba1 Ba2 8_565 3 54.148(15) ?
    N1 Ba1 Ba1 6_656 6_656 42.85(19) ?
    N1 Ba1 Ba1 . 6_656 144.95(17) ?
    N2 Ba1 Ba1 8_566 6_656 105.14(15) ?
    O1 Ba1 Ba1 8_565 6_656 92.97(19) ?
    O1 Ba1 Ba1 7_665 6_656 113.06(19) ?
    Ga1 Ba1 Ba1 8_566 6_656 120.41(2) ?
    Ba2 Ba1 Ba1 7_665 6_656 72.121(14) ?
    Ba2 Ba1 Ba1 8_566 6_656 151.58(2) ?
    Ba4 Ba1 Ba1 3_556 6_656 57.460(13) ?
    Ba4 Ba1 Ba1 8_565 6_656 95.36(2) ?
    Ba2 Ba1 Ba1 3 6_656 54.518(17) ?
    O1 Ba2 N2 6_556 6_556 91.9(3) ?
    O1 Ba2 N1 6_556 8_565 84.3(2) ?
    N2 Ba2 N1 6_556 8_565 95.3(2) ?
    O1 Ba2 N2 6_556 . 147.5(2) ?
    N2 Ba2 N2 6_556 . 92.1(2) ?
    N1 Ba2 N2 8_565 . 63.2(2) ?
    O1 Ba2 O1 6_556 . 137.4(3) ?
    N2 Ba2 O1 6_556 . 87.6(2) ?
    N1 Ba2 O1 8_565 . 138.1(2) ?
    N2 Ba2 O1 . . 75.0(2) ?
    O1 Ba2 O1 6_556 2_554 93.5(3) ?
    N2 Ba2 O1 6_556 2_554 170.4(2) ?
    N1 Ba2 O1 8_565 2_554 93.1(2) ?
    N2 Ba2 O1 . 2_554 87.6(2) ?
    O1 Ba2 O1 . 2_554 83.07(11) ?
    O1 Ba2 Ga1 6_556 . 115.78(19) ?
    N2 Ba2 Ga1 6_556 . 79.89(17) ?
    N1 Ba2 Ga1 8_565 . 34.82(15) ?
    N2 Ba2 Ga1 . . 34.00(14) ?
    O1 Ba2 Ga1 . . 106.04(17) ?
    O1 Ba2 Ga1 2_554 . 104.74(16) ?
    O1 Ba2 Ba4 6_556 6_556 57.8(2) ?
    N2 Ba2 Ba4 6_556 6_556 50.72(16) ?
    N1 Ba2 Ba4 8_565 6_556 57.98(17) ?
    N2 Ba2 Ba4 . 6_556 101.71(14) ?
    O1 Ba2 Ba4 . 6_556 138.28(17) ?
    O1 Ba2 Ba4 2_554 6_556 138.65(15) ?
    Ga1 Ba2 Ba4 . 6_556 69.40(2) ?
    O1 Ba2 Ba4 6_556 . 143.6(2) ?
    N2 Ba2 Ba4 6_556 . 51.81(17) ?
    N1 Ba2 Ba4 8_565 . 95.48(15) ?
    N2 Ba2 Ba4 . . 48.63(13) ?
    O1 Ba2 Ba4 . . 54.66(17) ?
    O1 Ba2 Ba4 2_554 . 122.74(17) ?
    Ga1 Ba2 Ba4 . . 61.44(2) ?
    Ba4 Ba2 Ba4 6_556 . 91.37(2) ?
    O1 Ba2 Ba1 6_556 7_655 94.3(2) ?
    N2 Ba2 Ba1 6_556 7_655 121.42(16) ?
    N1 Ba2 Ba1 8_565 7_655 143.29(17) ?
    N2 Ba2 Ba1 . 7_655 110.87(14) ?
    O1 Ba2 Ba1 . 7_655 51.72(17) ?
    O1 Ba2 Ba1 2_554 7_655 50.26(15) ?
    Ga1 Ba2 Ba1 . 7_655 143.49(3) ?
    Ba4 Ba2 Ba1 6_556 7_655 147.07(2) ?
    Ba4 Ba2 Ba1 . 7_655 106.34(2) ?
    O1 Ba2 Ba1 6_556 8_565 106.80(19) ?
    N2 Ba2 Ba1 6_556 8_565 134.13(17) ?
    N1 Ba2 Ba1 8_565 8_565 47.56(17) ?
    N2 Ba2 Ba1 . 8_565 50.68(13) ?
    O1 Ba2 Ba1 . 8_565 103.69(17) ?
    O1 Ba2 Ba1 2_554 8_565 51.16(15) ?
    Ga1 Ba2 Ba1 . 8_565 54.24(2) ?
    Ba4 Ba2 Ba1 6_556 8_565 105.36(2) ?
    Ba4 Ba2 Ba1 . 8_565 99.30(2) ?
    Ba1 Ba2 Ba1 7_655 8_565 99.012(17) ?
    O1 Ba2 Ba1 6_556 3_455 47.36(18) ?
    N2 Ba2 Ba1 6_556 3_455 109.56(16) ?
    N1 Ba2 Ba1 8_565 3_455 41.01(14) ?
    N2 Ba2 Ba1 . 3_455 101.32(13) ?
    O1 Ba2 Ba1 . 3_455 162.69(17) ?
    O1 Ba2 Ba1 2_554 3_455 79.87(15) ?
    Ga1 Ba2 Ba1 . 3_455 75.82(2) ?
    Ba4 Ba2 Ba1 6_556 3_455 58.845(16) ?
    Ba4 Ba2 Ba1 . 3_455 134.90(2) ?
    Ba1 Ba2 Ba1 7_655 3_455 116.853(17) ?
    Ba1 Ba2 Ba1 8_565 3_455 62.918(10) ?
    N3 Ba3 N3 3 6_656 92.5(2) ?
    N3 Ba3 N3 3 . 91.05(3) ?
    N3 Ba3 N3 6_656 . 157.9(3) ?
    N3 Ba3 N1 3 6_656 71.2(2) ?
    N3 Ba3 N1 6_656 6_656 98.9(2) ?
    N3 Ba3 N1 . 6_656 102.9(2) ?
    N3 Ba3 N3 3 8_566 170.0(3) ?
    N3 Ba3 N3 6_656 8_566 85.75(3) ?
    N3 Ba3 N3 . 8_566 87.0(2) ?
    N1 Ba3 N3 6_656 8_566 118.8(2) ?
    N3 Ba3 Ga1 3 3 35.28(16) ?
    N3 Ba3 Ga1 6_656 3 97.59(15) ?
    N3 Ba3 Ga1 . 3 97.89(16) ?
    N1 Ba3 Ga1 6_656 3 35.89(15) ?
    N3 Ba3 Ga1 8_566 3 154.71(15) ?
    N3 Ba3 Ga1 3 8_566 156.30(16) ?
    N3 Ba3 Ga1 6_656 8_566 90.65(16) ?
    N3 Ba3 Ga1 . 8_566 94.83(16) ?
    N1 Ba3 Ga1 6_656 8_566 85.14(15) ?
    N3 Ba3 Ga1 8_566 8_566 33.68(15) ?
    Ga1 Ba3 Ga1 3 8_566 121.03(4) ?
    N3 Ba3 Ga1 3 . 87.43(16) ?
    N3 Ba3 Ga1 6_656 . 126.79(16) ?
    N3 Ba3 Ga1 . . 31.61(16) ?
    N1 Ba3 Ga1 6_656 . 130.55(17) ?
    N3 Ba3 Ga1 8_566 . 85.77(15) ?
    Ga1 Ba3 Ga1 3 . 111.20(2) ?
    Ga1 Ba3 Ga1 8_566 . 109.24(3) ?
    N3 Ba3 Ba4 3 8_565 88.97(16) ?
    N3 Ba3 Ba4 6_656 8_565 154.98(16) ?
    N3 Ba3 Ba4 . 8_565 46.89(16) ?
    N1 Ba3 Ba4 6_656 8_565 58.03(17) ?
    N3 Ba3 Ba4 8_566 8_565 96.78(14) ?
    Ga1 Ba3 Ba4 3 8_565 69.95(2) ?
    Ga1 Ba3 Ba4 8_566 8_565 78.55(2) ?
    Ga1 Ba3 Ba4 . 8_565 78.22(2) ?
    N3 Ba3 Ga1 3 6_656 87.80(16) ?
    N3 Ba3 Ga1 6_656 6_656 30.24(16) ?
    N3 Ba3 Ga1 . 6_656 128.27(16) ?
    N1 Ba3 Ga1 6_656 6_656 125.19(17) ?
    N3 Ba3 Ga1 8_566 6_656 85.74(14) ?
    Ga1 Ba3 Ga1 3 6_656 109.63(3) ?
    Ga1 Ba3 Ga1 8_566 6_656 106.15(2) ?
    Ga1 Ba3 Ga1 . 6_656 96.74(3) ?
    Ba4 Ba3 Ga1 8_565 6_656 174.14(3) ?
    N3 Ba3 Ba4 3 3_556 99.21(16) ?
    N3 Ba3 Ba4 6_656 3_556 45.37(16) ?
    N3 Ba3 Ba4 . 3_556 154.63(16) ?
    N1 Ba3 Ba4 6_656 3_556 59.70(17) ?
    N3 Ba3 Ba4 8_566 3_556 86.56(15) ?
    Ga1 Ba3 Ba4 3 3_556 78.43(2) ?
    Ga1 Ba3 Ba4 8_566 3_556 67.05(2) ?
    Ga1 Ba3 Ba4 . 3_556 169.55(3) ?
    Ba4 Ba3 Ba4 8_565 3_556 109.76(2) ?
    Ga1 Ba3 Ba4 6_656 3_556 75.61(2) ?
    N3 Ba3 Ba4 3 6_656 44.25(16) ?
    N3 Ba3 Ba4 6_656 6_656 79.12(16) ?
    N3 Ba3 Ba4 . 6_656 88.33(16) ?
    N1 Ba3 Ba4 6_656 6_656 114.81(15) ?
    N3 Ba3 Ba4 8_566 6_656 125.84(15) ?
    Ga1 Ba3 Ba4 3 6_656 79.26(2) ?
    Ga1 Ba3 Ba4 8_566 6_656 158.61(3) ?
    Ga1 Ba3 Ba4 . 6_656 64.48(2) ?
    Ba4 Ba3 Ba4 8_565 6_656 117.798(17) ?
    Ga1 Ba3 Ba4 6_656 6_656 56.77(2) ?
    Ba4 Ba3 Ba4 3_556 6_656 115.14(2) ?
    N3 Ba4 N2 8_566 . 109.6(2) ?
    N3 Ba4 N2 8_566 6_556 101.6(2) ?
    N2 Ba4 N2 . 6_556 96.16(14) ?
    N3 Ba4 O1 8_566 . 166.3(2) ?
    N2 Ba4 O1 . . 80.8(2) ?
    N2 Ba4 O1 6_556 . 85.6(2) ?
    N3 Ba4 N1 8_566 3_556 97.3(2) ?
    N2 Ba4 N1 . 3_556 87.9(2) ?
    N2 Ba4 N1 6_556 3_556 158.0(2) ?
    O1 Ba4 N1 . 3_556 73.7(2) ?
    N3 Ba4 Ga1 8_566 . 90.91(16) ?
    N2 Ba4 Ga1 . . 32.35(15) ?
    N2 Ba4 Ga1 6_556 . 74.12(15) ?
    O1 Ba4 Ga1 . . 102.37(15) ?
    N1 Ba4 Ga1 3_556 . 116.90(14) ?
    N3 Ba4 Ba2 8_566 6_656 134.97(17) ?
    N2 Ba4 Ba2 . 6_656 47.79(16) ?
    N2 Ba4 Ba2 6_556 6_656 117.38(16) ?
    O1 Ba4 Ba2 . 6_656 46.44(17) ?
    N1 Ba4 Ba2 3_556 6_656 51.70(15) ?
    Ga1 Ba4 Ba2 . 6_656 79.68(2) ?
    N3 Ba4 Ba2 8_566 . 136.94(16) ?
    N2 Ba4 Ba2 . . 57.57(17) ?
    N2 Ba4 Ba2 6_556 . 47.55(15) ?
    O1 Ba4 Ba2 . . 56.00(16) ?
    N1 Ba4 Ba2 3_556 . 120.82(16) ?
    Ga1 Ba4 Ba2 . . 55.77(2) ?
    Ba2 Ba4 Ba2 6_656 . 70.604(15) ?
    N3 Ba4 Ba3 8_566 8_566 49.31(16) ?
    N2 Ba4 Ba3 . 8_566 113.90(17) ?
    N2 Ba4 Ba3 6_556 8_566 142.97(15) ?
    O1 Ba4 Ba3 . 8_566 118.88(16) ?
    N1 Ba4 Ba3 3_556 8_566 49.91(15) ?
    Ga1 Ba4 Ba3 . 8_566 121.19(3) ?
    Ba2 Ba4 Ba3 6_656 8_566 99.15(2) ?
    Ba2 Ba4 Ba3 . 8_566 169.46(2) ?
    N3 Ba4 Ba3 8_566 3_456 47.62(16) ?
    N2 Ba4 Ba3 . 3_456 153.75(16) ?
    N2 Ba4 Ba3 6_556 3_456 79.21(15) ?
    O1 Ba4 Ba3 . 3_456 124.02(16) ?
    N1 Ba4 Ba3 3_556 3_456 106.15(15) ?
    Ga1 Ba4 Ba3 . 3_456 123.74(2) ?
    Ba2 Ba4 Ba3 6_656 3_456 155.60(2) ?
    Ba2 Ba4 Ba3 . 3_456 126.28(2) ?
    Ba3 Ba4 Ba3 8_566 3_456 64.206(12) ?
    N3 Ba4 Ba1 8_566 3_456 117.25(17) ?
    N2 Ba4 Ba1 . 3_456 126.50(17) ?
    N2 Ba4 Ba1 6_556 3_456 51.53(15) ?
    O1 Ba4 Ba1 . 3_456 58.44(17) ?
    N1 Ba4 Ba1 3_556 3_456 109.36(14) ?
    Ga1 Ba4 Ba1 . 3_456 121.41(2) ?
    Ba2 Ba4 Ba1 6_656 3_456 104.86(2) ?
    Ba2 Ba4 Ba1 . 3_456 70.646(17) ?
    Ba3 Ba4 Ba1 8_566 3_456 115.65(2) ?
    Ba3 Ba4 Ba1 3_456 3_456 70.370(17) ?
    N3 Ba4 Ba1 8_566 8_566 116.11(16) ?
    N2 Ba4 Ba1 . 8_566 114.79(16) ?
    N2 Ba4 Ba1 6_556 8_566 116.15(16) ?
    O1 Ba4 Ba1 . 8_566 50.26(16) ?
    N1 Ba4 Ba1 3_556 8_566 43.92(14) ?
    Ga1 Ba4 Ba1 . 8_566 146.26(3) ?
    Ba2 Ba4 Ba1 6_656 8_566 67.004(17) ?
    Ba2 Ba4 Ba1 . 8_566 105.66(2) ?
    Ba3 Ba4 Ba1 8_566 8_566 71.359(18) ?
    Ba3 Ba4 Ba1 3_456 8_566 89.987(19) ?
    Ba1 Ba4 Ba1 3_456 8_566 65.465(13) ?
    N3 Ga1 N2 . . 125.3(3) yes
    N3 Ga1 N1 . 8_565 119.8(3) yes
    N2 Ga1 N1 . 8_565 114.6(4) yes
    N3 Ga1 Ba3 . 3_455 57.2(2) ?
    N2 Ga1 Ba3 . 3_455 174.9(2) ?
    N1 Ga1 Ba3 8_565 3_455 62.6(3) ?
    N3 Ga1 Ba1 . 8_565 143.7(2) ?
    N2 Ga1 Ba1 . 8_565 65.2(2) ?
    N1 Ga1 Ba1 8_565 8_565 59.1(3) ?
    Ba3 Ga1 Ba1 3_455 8_565 110.03(3) ?
    N3 Ga1 Ba2 . . 146.1(2) ?
    N2 Ga1 Ba2 . . 67.8(2) ?
    N1 Ga1 Ba2 8_565 . 62.6(3) ?
    Ba3 Ga1 Ba2 3_455 . 112.94(3) ?
    Ba1 Ga1 Ba2 8_565 . 69.15(3) ?
    N3 Ga1 Ba3 . 8_565 62.3(2) ?
    N2 Ga1 Ba3 . 8_565 104.3(2) ?
    N1 Ga1 Ba3 8_565 8_565 99.1(3) ?
    Ba3 Ga1 Ba3 3_455 8_565 72.53(2) ?
    Ba1 Ga1 Ba3 8_565 8_565 81.70(3) ?
    Ba2 Ga1 Ba3 . 8_565 150.54(4) ?
    N3 Ga1 Ba3 . . 50.6(2) ?
    N2 Ga1 Ba3 . . 74.7(2) ?
    N1 Ga1 Ba3 8_565 . 168.6(3) ?
    Ba3 Ga1 Ba3 3_455 . 107.55(3) ?
    Ba1 Ga1 Ba3 8_565 . 123.58(3) ?
    Ba2 Ga1 Ba3 . . 128.70(3) ?
    Ba3 Ga1 Ba3 8_565 . 71.31(2) ?
    N3 Ga1 Ba4 . . 99.0(2) ?
    N2 Ga1 Ba4 . . 51.9(2) ?
    N1 Ga1 Ba4 8_565 . 123.9(3) ?
    Ba3 Ga1 Ba4 3_455 . 133.11(3) ?
    Ba1 Ga1 Ba4 8_565 . 110.58(3) ?
    Ba2 Ga1 Ba4 . . 62.79(2) ?
    Ba3 Ga1 Ba4 8_565 . 135.86(3) ?
    Ba3 Ga1 Ba4 . . 66.74(2) ?
    N3 Ga1 Ba3 . 6_556 47.9(2) ?
    N2 Ga1 Ba3 . 6_556 113.7(2) ?
    N1 Ga1 Ba3 8_565 6_556 113.4(3) ?
    Ba3 Ga1 Ba3 3_455 6_556 71.35(2) ?
    Ba1 Ga1 Ba3 8_565 6_556 167.54(4) ?
    Ba2 Ga1 Ba3 . 6_556 98.71(3) ?
    Ba3 Ga1 Ba3 8_565 6_556 110.13(3) ?
    Ba3 Ga1 Ba3 . 6_556 65.886(19) ?
    Ba4 Ga1 Ba3 . 6_556 64.00(2) ?
    Ga1 N1 Ba1 8_566 6_556 173.9(5) ?
    Ga1 N1 Ba1 8_566 . 84.7(3) ?
    Ba1 N1 Ba1 6_556 . 96.6(3) ?
    Ga1 N1 Ba3 8_566 6_556 81.5(3) ?
    Ba1 N1 Ba3 6_556 6_556 101.3(3) ?
    Ba1 N1 Ba3 . 6_556 137.2(3) ?
    Ga1 N1 Ba2 8_566 8_566 82.6(3) ?
    Ba1 N1 Ba2 6_556 8_566 91.8(2) ?
    Ba1 N1 Ba2 . 8_566 80.4(2) ?
    Ba3 N1 Ba2 6_556 8_566 136.8(3) ?
    Ga1 N1 Ba4 8_566 3_456 96.7(3) ?
    Ba1 N1 Ba4 6_556 3_456 79.2(2) ?
    Ba1 N1 Ba4 . 3_456 150.1(3) ?
    Ba3 N1 Ba4 6_556 3_456 72.1(2) ?
    Ba2 N1 Ba4 8_566 3_456 70.32(19) ?
    Ga1 N2 Ba2 . 6_656 168.3(4) ?
    Ga1 N2 Ba4 . . 95.7(3) ?
    Ba2 N2 Ba4 6_656 . 81.5(2) ?
    Ga1 N2 Ba4 . 6_656 109.4(3) ?
    Ba2 N2 Ba4 6_656 6_656 80.6(2) ?
    Ba4 N2 Ba4 . 6_656 130.0(3) ?
    Ga1 N2 Ba1 . 8_565 79.5(2) ?
    Ba2 N2 Ba1 6_656 8_565 96.9(2) ?
    Ba4 N2 Ba1 . 8_565 148.5(3) ?
    Ba4 N2 Ba1 6_656 8_565 80.09(19) ?
    Ga1 N2 Ba2 . . 78.2(3) ?
    Ba2 N2 Ba2 6_656 . 90.1(2) ?
    Ba4 N2 Ba2 . . 73.80(18) ?
    Ba4 N2 Ba2 6_656 . 151.9(3) ?
    Ba1 N2 Ba2 8_565 . 74.74(18) ?
    Ga1 N3 Ba4 . 8_565 170.9(4) ?
    Ga1 N3 Ba3 . 3_455 87.5(3) ?
    Ba4 N3 Ba3 8_565 3_455 90.0(2) ?
    Ga1 N3 Ba3 . 6_556 101.9(3) ?
    Ba4 N3 Ba3 8_565 6_556 87.0(2) ?
    Ba3 N3 Ba3 3_455 6_556 94.4(2) ?
    Ga1 N3 Ba3 . . 97.8(3) ?
    Ba4 N3 Ba3 8_565 . 83.8(2) ?
    Ba3 N3 Ba3 3_455 . 172.1(3) ?
    Ba3 N3 Ba3 6_556 . 90.1(2) ?
    Ga1 N3 Ba3 . 8_565 84.1(3) ?
    Ba4 N3 Ba3 8_565 8_565 87.1(2) ?
    Ba3 N3 Ba3 3_455 8_565 86.1(2) ?
    Ba3 N3 Ba3 6_556 8_565 174.0(3) ?
    Ba3 N3 Ba3 . 8_565 88.8(2) ?
    Ba2 O1 Ba1 6_656 8_566 91.5(3) ?
    Ba2 O1 Ba1 6_656 7_655 106.8(3) ?
    Ba1 O1 Ba1 8_566 7_655 139.5(3) ?
    Ba2 O1 Ba4 6_656 . 75.8(2) ?
    Ba1 O1 Ba4 8_566 . 76.3(2) ?
    Ba1 O1 Ba4 7_655 . 142.6(3) ?
    Ba2 O1 Ba2 6_656 . 89.6(2) ?
    Ba1 O1 Ba2 8_566 . 144.2(3) ?
    Ba1 O1 Ba2 7_655 . 73.36(19) ?
    Ba4 O1 Ba2 . . 69.3(2) ?
    Ba2 O1 Ba2 6_656 2 86.5(3) ?
    Ba1 O1 Ba2 8_566 2 72.9(2) ?
    Ba1 O1 Ba2 7_655 2 72.5(2) ?
    Ba4 O1 Ba2 . 2 143.9(3) ?
    Ba2 O1 Ba2 . 2 142.8(3) ?
_iucr_refine_instructions_details
;
TITL     130806  Ba4GaN3O  No.61 Pbca
CELL   0.71075      7.8130     25.6453  7.9162  90.000   90.000   90.000
ZERR         8      0.0003      0.0010  0.0004  0.000    0.000    0.000
LATT  1
SYMM 1/2-X,-Y,1/2+Z
SYMM 1/2+X,1/2-Y,-Z
SYMM -X,1/2+Y,1/2-Z
SFAC  N  O GA BA
UNIT  24  8  8  32
L.S.  8
acta
WGHT      0.0000     18.6031
FVAR       0.08209
BA1   4    0.366898    0.429061    0.326133    11.00000    0.02341    0.02140 =
         0.01963    0.00023    0.00462    0.00020
BA2   4    0.031288    0.061658    0.161494    11.00000    0.02114    0.02108 =
         0.01943   -0.00038    0.00091   -0.00009
BA3   4    0.456206    0.264858    0.238021    11.00000    0.01519    0.03256 =
         0.01233    0.00070    0.00012    0.00001
BA4   4    0.205272    0.152690    0.460827    11.00000    0.02581    0.02258 =
         0.02092   -0.00232    0.00009   -0.00003
GA1   3    0.206366    0.171785    0.016823    11.00000    0.01578    0.01826 =
         0.01317   -0.00009   -0.00059   -0.00022
N1    1    0.070991    0.368515    0.361411    11.00000    0.02600    0.01906 =
         0.02864    0.00649   -0.00960    0.01060
N2    1    0.363011    0.131931    0.149242    11.00000    0.02180    0.01965 =
         0.01456    0.00018   -0.00219    0.00611
N3    1    0.194333    0.244832    0.012417    11.00000    0.02224    0.01091 =
         0.01752   -0.00063   -0.00151   -0.00240
O1    2    0.241561    0.031408    0.491771    11.00000    0.05341    0.05154 =
         0.04071   -0.01004    0.00101   -0.00699
HKLF 4
END
;
