# Supplementary material for: Ba4GaN3O
Source: Acta Crystallogr Sect E Struct Rep Online. 2014 May 17;70(Pt 6):i28. doi: 10.1107/S1600536814010472 (PMC4051001; doi:10.1107/S1600536814010472)
Supplement: Supplementary file 2 [file e-70-00i28-Isup2.hkl]

# 
# h,k,l, Fc-squared, Fo-squared, sigma(Fo-squared) and status flag 
# 
data_I
_shelx_title '     130806  Ba4GaN3O  No.61 Pbca' 
_shelx_refln_list_code          4 
_shelx_F_calc_maximum     1015.92 
_exptl_crystal_F_000      2272.00 
_reflns_d_resolution_high  0.7701 
 
loop_ 
 _symmetry_equiv_pos_as_xyz 
 'x, y, z' 
 '-x+1/2, -y, z+1/2' 
 'x+1/2, -y+1/2, -z' 
 '-x, y+1/2, -z+1/2' 
 '-x, -y, -z' 
 'x-1/2, y, -z-1/2' 
 '-x-1/2, y-1/2, z' 
 'x, -y-1/2, z-1/2' 
 
_cell_length_a     7.8130 
_cell_length_b    25.6453 
_cell_length_c     7.9162 
_cell_angle_alpha  90.000 
_cell_angle_beta   90.000 
_cell_angle_gamma  90.000 
 
_shelx_F_squared_multiplier     1.000 
 
loop_ 
 _refln_index_h 
 _refln_index_k 
 _refln_index_l 
 _refln_F_squared_calc 
 _refln_F_squared_meas 
 _refln_F_squared_sigma 
 _refln_observed_status 
   2   0   0     4923.11     5175.99    960.26 o 
   4   0   0    69429.44    62334.73   7885.61 o 
   6   0   0    21713.26    22713.80   3140.96 o 
   8   0   0    12143.76    16627.35   5491.50 o 
  10   0   0     4049.96     4745.16   1710.81 o 
   2   1   0      372.16      616.98     71.27 o 
   4   1   0   262305.97   239428.56  19950.46 o 
   6   1   0    56978.31    55105.64   5648.87 o 
   8   1   0    71026.98    93113.41  15066.48 o 
  10   1   0      153.62     -207.04    415.90 o 
   2   2   0    10632.29    10241.41    454.15 o 
   4   2   0    50642.33    46606.78   2851.02 o 
   6   2   0     6900.58     6570.02   1261.23 o 
   8   2   0    64136.35    83677.82  13355.60 o 
  10   2   0      125.44     1096.39    902.14 o 
   2   3   0      853.83     1256.35    113.65 o 
   4   3   0   238033.50   212774.81  16101.86 o 
   6   3   0   396015.13   366714.22  46883.07 o 
   8   3   0    35504.84    41977.28   3665.91 o 
  10   3   0     2761.37     4126.37   1575.02 o 
   0   4   0    12565.95    10744.59    693.06 o 
   2   4   0   279029.91   255424.00  20023.43 o 
   4   4   0    13473.47    11802.10    753.61 o 
   6   4   0     1956.38     1638.46    341.90 o 
   8   4   0     1586.36     1675.06    370.19 o 
  10   4   0    28573.54    40304.96   6271.63 o 
   2   5   0   308795.75   289361.97  27466.05 o 
   4   5   0    93628.03    84789.47   5025.44 o 
   6   5   0    23942.78    22799.46   1873.15 o 
   8   5   0    18039.81    19472.39   2210.71 o 
  10   5   0     3233.23     4285.26    702.35 o 
   0   6   0   150214.03   152236.36  14246.39 o 
   2   6   0   716066.63   638338.25  93608.83 o 
   4   6   0    28624.14    25624.85   1561.68 o 
   6   6   0     6038.29     5268.52    587.42 o 
   8   6   0    20170.93    22428.36   2099.65 o 
   2   7   0   118586.52   108218.99  14489.49 o 
   4   7   0     1871.74     2150.16    163.14 o 
   6   7   0   182168.39   177653.64  16434.07 o 
   8   7   0     3578.20     3689.77    589.54 o 
   0   8   0   157658.83   141067.50  24816.52 o 
   2   8   0      272.46      343.65    184.38 o 
   4   8   0     7069.48     7148.04    352.52 o 
   6   8   0    20049.80    21055.02   3417.17 o 
   8   8   0    28508.18    33214.42   3085.59 o 
   2   9   0    40201.77    37564.13   3859.00 o 
   4   9   0   142062.77   138181.02   8180.38 o 
   6   9   0    41768.70    43855.28   7230.69 o 
   8   9   0    23025.63    27771.43   2384.31 o 
   0  10   0   945417.63   998457.00 226247.70 o 
   2  10   0     1906.16     2440.34    521.68 o 
   4  10   0    65935.16    62307.63   3429.72 o 
   6  10   0     6452.00     6930.72    851.46 o 
   8  10   0    12926.72    14750.32   1209.59 o 
   2  11   0     2511.13     2926.56    575.89 o 
   4  11   0    42444.28    42283.07   8686.89 o 
   6  11   0   207169.38   207177.52  19939.17 o 
   8  11   0    12466.75    14838.41    949.04 o 
   0  12   0   313508.53   314847.75  61006.77 o 
   2  12   0    36551.58    39479.92   6781.49 o 
   4  12   0      298.67     1206.40    576.38 o 
   6  12   0     2969.38     3322.20    306.69 o 
   8  12   0     3054.90     3665.29    287.15 o 
   2  13   0     4920.41     5803.02   1052.84 o 
   4  13   0   144425.27   147083.95  28821.89 o 
   6  13   0    44835.32    44493.66   3664.67 o 
   8  13   0    33527.90    31852.87   5060.08 o 
   0  14   0   177941.58   177135.36  60370.20 o 
   2  14   0     7477.32     9100.16   1207.90 o 
   4  14   0    22332.97    23214.33   4343.43 o 
   6  14   0    10039.42     9537.02   1535.21 o 
   8  14   0    14645.30    13929.73   2663.99 o 
   2  15   0     1805.72     1969.47    324.56 o 
   4  15   0    18891.36    22031.84   3108.63 o 
   6  15   0    12856.43    10427.20   1695.13 o 
   8  15   0    10972.87     9929.84   2124.07 o 
   0  16   0    55644.35    51759.92  18845.61 o 
   2  16   0   176906.39   212899.36  24000.22 o 
   4  16   0     7116.28     7359.40    849.55 o 
   6  16   0     6737.58     5638.90   1153.11 o 
   8  16   0    12717.00    11467.70   2377.01 o 
   2  17   0    82500.94    96463.69  14640.26 o 
   4  17   0    54070.21    63004.10   6163.02 o 
   6  17   0     6197.17     5234.36   1243.56 o 
   8  17   0     3137.01     2820.78   1051.66 o 
   0  18   0    47127.65    49310.61  17488.69 o 
   2  18   0    11806.20    14323.88   2319.92 o 
   4  18   0    32609.57    38333.09   3726.63 o 
   6  18   0     1815.36     1741.80    701.26 o 
   8  18   0     2438.62     2314.23    954.50 o 
   2  19   0    16430.66    19522.95   4423.25 o 
   4  19   0    15486.18    17737.45   2530.61 o 
   6  19   0    35690.68    36373.13   7024.05 o 
   8  19   0     1396.07     1216.84    763.72 o 
   0  20   0    21640.80    23548.10   8752.88 o 
   2  20   0     6018.68     6538.34   1771.22 o 
   4  20   0    28538.59    32736.66   5184.48 o 
   6  20   0       67.74      -30.61    356.50 o 
   8  20   0     7921.13     9794.17   3188.59 o 
   2  21   0    25480.69    33223.60   6026.58 o 
   4  21   0     3193.19     3661.90    593.74 o 
   6  21   0    54305.57    64893.20  12313.97 o 
   0  22   0    97182.71    91203.03  41279.77 o 
   2  22   0     4885.79     6287.28   1056.34 o 
   4  22   0     2896.40     4115.97    772.13 o 
   6  22   0     6358.82     7424.77   1513.62 o 
   2  23   0     7257.32     7950.58   2038.49 o 
   4  23   0      117.84      280.67    255.07 o 
   6  23   0    13339.50    17282.81   4734.77 o 
   0  24   0    90961.15    94799.35  37871.51 o 
   2  24   0    44025.86    52732.54  12683.37 o 
   4  24   0    10556.74     8970.60   3031.39 o 
   6  24   0     2372.74     3017.08    909.56 o 
   2  25   0    24186.59    34569.64   5983.15 o 
   4  25   0     4127.49     4282.73   1208.10 o 
   6  25   0     6394.09    10345.86   3328.14 o 
   0  26   0     8746.11    10006.31   4484.75 o 
   2  26   0     8430.01    10815.55   1762.25 o 
   4  26   0     5839.40     5903.50   1692.94 o 
   6  26   0      200.21      130.57    710.74 o 
   2  27   0       46.37      126.50    200.84 o 
   4  27   0    31994.09    46127.38  12994.29 o 
   0  28   0     1253.38     1034.31    232.20 o 
   2  28   0    14358.73    17634.42   3918.15 o 
   4  28   0    21517.23    31019.48   8499.89 o 
   2  29   0      254.42      116.87    220.91 o 
   4  29   0     2246.00     2220.62    722.61 o 
   0  30   0    35500.72    46279.49   8371.88 o 
   2  30   0    32486.88    41118.29   6686.30 o 
   4  30   0      367.94      178.19    369.46 o 
   2  31   0    39014.87    49368.05   7595.63 o 
   0  32   0     2320.22     2823.65   1606.94 o 
   2  32   0      173.55      113.10    208.38 o 
   1   1   1     2993.45     2936.50     76.38 o 
   2   1   1   174713.89   181134.83  11791.73 o 
   3   1   1   111248.07   111542.61   4602.70 o 
   4   1   1     7366.40     7392.34    363.14 o 
   5   1   1     2704.09     2419.72    185.28 o 
   6   1   1     3199.63     3047.47    245.43 o 
   7   1   1      222.13      619.03    147.33 o 
   8   1   1    24834.37    27649.52   2216.82 o 
   9   1   1     2299.22     2365.91    456.19 o 
  10   1   1    21855.95    29186.61   3020.67 o 
   0   2   1        7.09      410.24     27.08 o 
   1   2   1      323.02      643.37     55.64 o 
   2   2   1     3300.10     4216.74    205.38 o 
   3   2   1    71366.69    69185.62   2668.94 o 
   4   2   1    93298.91    91947.53   4108.13 o 
   5   2   1      438.77      482.31    110.18 o 
   6   2   1      806.23     1021.11    148.76 o 
   7   2   1       61.08      145.09     70.45 o 
   8   2   1     6977.36     7861.28    749.15 o 
   9   2   1    13516.88    16292.04   1452.14 o 
  10   2   1     2593.04     3352.61    635.66 o 
   1   3   1     5767.27     5524.98    122.08 o 
   2   3   1     3200.31     3971.08    181.33 o 
   3   3   1      325.42      353.85     43.84 o 
   4   3   1     4680.75     4806.23    248.11 o 
   5   3   1    12990.29    13350.28    631.75 o 
   6   3   1    10015.11     9300.21    445.88 o 
   7   3   1     1458.94     1430.00    227.86 o 
   8   3   1     3305.02     3527.81    398.67 o 
   9   3   1       71.13      157.57    149.74 o 
  10   3   1      680.31      984.12    291.51 o 
   0   4   1     2875.81     2758.61     99.83 o 
   1   4   1    24896.43    26349.88    546.89 o 
   2   4   1   241611.30   247306.38  15876.60 o 
   3   4   1    37673.13    36621.87   1342.14 o 
   4   4   1   184124.97   180522.66   9348.46 o 
   5   4   1       55.94       77.57     57.17 o 
   6   4   1        1.39       15.32     87.33 o 
   7   4   1     5251.94     5292.86    350.89 o 
   8   4   1    17243.41    18347.07   1380.87 o 
   9   4   1    11675.85    13853.65   1219.08 o 
  10   4   1     2633.09     3076.36    714.95 o 
   1   5   1     1441.31     1653.64     62.80 o 
   2   5   1    11353.84    11275.83    345.78 o 
   3   5   1    36271.64    35153.29   1700.97 o 
   4   5   1     5622.71     5546.62    280.04 o 
   5   5   1      168.43      277.35     87.25 o 
   6   5   1    23175.40    22697.18   1147.83 o 
   7   5   1       59.90      159.89     97.60 o 
   8   5   1      493.02      653.05    196.23 o 
   9   5   1     1293.29     1485.94    272.14 o 
   0   6   1    23946.22    23269.97    779.32 o 
   1   6   1    50671.15    50921.09   1350.51 o 
   2   6   1    11098.84    12177.87    339.65 o 
   3   6   1      716.26      980.83     84.68 o 
   4   6   1    25308.81    25123.02    974.92 o 
   5   6   1     1131.08     1386.50    155.46 o 
   6   6   1      234.49      258.68    103.69 o 
   7   6   1     7883.37     8780.83    629.17 o 
   8   6   1        8.58       53.06     97.20 o 
   9   6   1       28.11       61.95    136.79 o 
   1   7   1    19633.36    19380.72    591.08 o 
   2   7   1   248393.17   254046.94  15054.91 o 
   3   7   1     3541.63     3398.29    158.15 o 
   4   7   1    95065.02    89124.16   3767.47 o 
   5   7   1    77900.06    75346.41   3418.42 o 
   6   7   1     3175.43     2907.55    231.77 o 
   7   7   1    20810.89    21317.98   1239.04 o 
   8   7   1    68450.51    74554.91   4587.94 o 
   9   7   1       85.97        9.05    108.08 o 
   0   8   1   230347.53   220744.48  17051.72 o 
   1   8   1    70527.85    69366.16   2134.94 o 
   2   8   1     9611.69     9276.09    250.15 o 
   3   8   1    15028.71    14155.84    603.69 o 
   4   8   1      492.76      810.19     94.72 o 
   5   8   1      473.99      552.28    101.03 o 
   6   8   1      495.23      548.74     89.93 o 
   7   8   1        8.42        4.10     80.52 o 
   8   8   1     1264.08     1305.88    198.14 o 
   9   8   1      873.72      854.81    255.16 o 
   1   9   1     3324.15     3531.52    196.40 o 
   2   9   1    43973.45    42708.65   1423.02 o 
   3   9   1    41122.75    37660.42   1704.82 o 
   4   9   1    10702.83    11036.75    402.76 o 
   5   9   1     4670.93     4811.58    252.06 o 
   6   9   1     4667.45     4704.96    338.09 o 
   7   9   1       24.52       98.06     89.32 o 
   8   9   1      681.53      793.43    171.05 o 
   9   9   1      288.49      187.00    125.27 o 
   0  10   1    36213.92    33928.99   1341.73 o 
   1  10   1    66620.55    62443.59   2419.50 o 
   2  10   1   143105.58   133651.50   5871.44 o 
   3  10   1      515.72      837.46     70.97 o 
   4  10   1   171072.89   163596.75   8960.07 o 
   5  10   1      843.12      901.64    102.42 o 
   6  10   1      949.21      998.59    110.16 o 
   7  10   1     2352.64     2611.53    250.91 o 
   8  10   1    35666.47    39813.83   2154.93 o 
   9  10   1     2994.68     3259.30    598.73 o 
   1  11   1     1668.40     1635.41    112.74 o 
   2  11   1     8573.34     8408.94    325.37 o 
   3  11   1    50032.80    43698.30   1972.64 o 
   4  11   1    53770.07    52724.81   2066.45 o 
   5  11   1    23762.35    23868.37    830.11 o 
   6  11   1    70367.34    70120.07   3338.87 o 
   7  11   1    15390.48    16900.12    843.06 o 
   8  11   1    17650.56    18795.83   1138.20 o 
   9  11   1     4316.52     5100.23    809.34 o 
   0  12   1    25890.40    23790.95   1070.68 o 
   1  12   1    23709.69    22670.10    805.30 o 
   2  12   1      290.11      469.97     53.97 o 
   3  12   1    84678.62    71011.08   5405.86 o 
   4  12   1    47101.30    43587.84   3250.72 o 
   5  12   1      220.20      226.74     70.10 o 
   6  12   1     1701.23     1566.36    139.48 o 
   7  12   1      227.54      348.90     86.95 o 
   8  12   1      219.44       37.09     77.04 o 
   9  12   1    28618.29    32701.22   3718.42 o 
   1  13   1     6422.08     6117.67    322.39 o 
   2  13   1   165356.72   145680.11   7376.87 o 
   3  13   1    77378.39    63428.80   4680.88 o 
   4  13   1    19746.29    18951.16   1556.55 o 
   5  13   1     8931.99     8303.73    932.77 o 
   6  13   1    14396.80    13746.09    612.41 o 
   7  13   1     3673.96     3657.97    331.17 o 
   8  13   1    22878.92    21561.66   3379.55 o 
   9  13   1     4864.03     4968.79    973.76 o 
   0  14   1   126599.15   116337.94   8331.59 o 
   1  14   1    22246.51    21026.68    801.72 o 
   2  14   1   155102.23   138045.81   6819.11 o 
   3  14   1      377.34      490.29    109.52 o 
   4  14   1    29063.02    26372.28   2532.41 o 
   5  14   1     7704.80     6737.34    892.66 o 
   6  14   1     1059.63      697.15    174.88 o 
   7  14   1     6543.95     6868.18    411.08 o 
   8  14   1     2962.57     2502.63    620.89 o 
   9  14   1      521.70      589.70    562.89 o 
   1  15   1      140.41      131.69     76.06 o 
   2  15   1    11915.51    11397.94    720.57 o 
   3  15   1    47948.43    39550.36   3068.94 o 
   4  15   1     6786.37     6914.74    877.76 o 
   5  15   1     1012.67     1192.98    332.15 o 
   6  15   1    33427.14    28084.93   2408.00 o 
   7  15   1       33.18        2.72    114.75 o 
   8  15   1     1446.72     1487.41    557.89 o 
   9  15   1     1546.97     1974.92   1728.61 o 
   0  16   1     2290.17     2614.01    277.87 o 
   1  16   1    23814.89    21968.17   1125.46 o 
   2  16   1    31698.34    29155.52   1146.71 o 
   3  16   1    40769.49    36362.50   2677.04 o 
   4  16   1    39523.54    39480.13   3376.80 o 
   5  16   1     5595.91     5461.69    824.62 o 
   6  16   1     1794.87     1313.13    292.30 o 
   7  16   1     3900.92     4137.31    695.50 o 
   8  16   1    16839.22    16510.25   2238.65 o 
   1  17   1    41023.09    38409.14   2516.16 o 
   2  17   1    46379.25    42815.86   2121.34 o 
   3  17   1     8389.05     8055.15    788.77 o 
   4  17   1    82335.81    82447.04   7090.69 o 
   5  17   1    80667.09    81410.88   8575.12 o 
   6  17   1    43369.36    43873.88   4281.47 o 
   7  17   1    25817.59    25116.21   2771.75 o 
   8  17   1    41295.66    40021.57   5340.79 o 
   0  18   1   107595.66   105872.05   8163.92 o 
   1  18   1   150717.16   144863.31  10026.01 o 
   2  18   1       44.75      129.86     91.95 o 
   3  18   1     7571.96     7662.02    718.33 o 
   4  18   1    16848.15    18302.54   2092.59 o 
   5  18   1       78.83      139.09    293.35 o 
   6  18   1       69.22       65.81    132.05 o 
   7  18   1     4370.19     3702.29    830.49 o 
   8  18   1        0.41     -180.05    317.78 o 
   1  19   1      480.89      499.48    100.15 o 
   2  19   1    15719.79    14119.68   1321.57 o 
   3  19   1    11287.32    11678.06    978.76 o 
   4  19   1     9084.04    10141.81   1203.99 o 
   5  19   1    17262.90    19434.93   2419.17 o 
   6  19   1      110.65       35.56    100.00 o 
   7  19   1    18295.04    17899.03   2584.50 o 
   8  19   1     5513.49     5852.99   1239.18 o 
   0  20   1    78770.07    81362.97   8460.18 o 
   1  20   1     1096.68     1256.23    182.74 o 
   2  20   1    86254.13    80612.38   8071.73 o 
   3  20   1     7478.14     8344.36    930.62 o 
   4  20   1    63915.86    73422.45   7144.29 o 
   5  20   1     2763.54     3513.06    627.99 o 
   6  20   1      152.30      337.75    254.85 o 
   7  20   1     2097.72     2234.06    617.40 o 
   8  20   1    11491.80    13145.29   2138.33 o 
   1  21   1       79.40      -18.41     79.30 o 
   2  21   1    10635.19    13625.70   1308.17 o 
   3  21   1       46.99      132.89    109.66 o 
   4  21   1    13925.04    15602.91   2076.76 o 
   5  21   1    18450.14    19926.29   2151.41 o 
   6  21   1    35417.85    32615.28   6617.25 o 
   7  21   1    11159.84    11311.85   1693.04 o 
   0  22   1     4790.64     5187.84    933.09 o 
   1  22   1    52931.55    54495.50   5644.73 o 
   2  22   1      624.44      608.20     72.31 o 
   3  22   1    19942.29    23238.25   1994.19 o 
   4  22   1      451.46      381.21    128.32 o 
   5  22   1     1041.22     1556.80    313.45 o 
   6  22   1     2288.88     2565.57    659.42 o 
   7  22   1        3.62      -67.20    284.08 o 
   1  23   1      366.57      474.50    106.88 o 
   2  23   1    59899.82    69817.54   6987.53 o 
   3  23   1    71339.77    87223.41   8357.89 o 
   4  23   1    18319.13    19016.97   2295.51 o 
   5  23   1    15242.11    14271.48   3513.05 o 
   6  23   1    14461.46    16455.59   2255.69 o 
   7  23   1    14236.78    16218.81   4390.53 o 
   0  24   1    58343.32    60552.01  10174.64 o 
   1  24   1    22366.52    25080.17   2767.22 o 
   2  24   1    11912.92    12948.35   1541.34 o 
   3  24   1    20765.49    25742.87   2705.42 o 
   4  24   1     6064.02     5954.80   1112.01 o 
   5  24   1     8303.96    11289.12   1807.98 o 
   6  24   1      940.23     1622.02    529.61 o 
   1  25   1    10077.54    11305.86   1342.78 o 
   2  25   1      899.93      704.13    190.92 o 
   3  25   1        1.33      231.08    181.87 o 
   4  25   1      379.63      354.61    266.30 o 
   5  25   1     7701.98     9637.12   1383.50 o 
   6  25   1      323.85      803.50    395.91 o 
   0  26   1     2332.74     2279.36    400.45 o 
   1  26   1       55.94       45.25     73.62 o 
   2  26   1    20920.24    25458.59   3827.70 o 
   3  26   1     8455.74    11236.55   1613.33 o 
   4  26   1    28260.87    34133.15   5562.29 o 
   5  26   1       82.85      217.42    281.93 o 
   6  26   1      133.96      471.15    419.80 o 
   1  27   1    15733.01    18848.22   1963.18 o 
   2  27   1     4687.00     6039.16    690.29 o 
   3  27   1    11899.22    13795.76   1510.95 o 
   4  27   1    13272.29    14681.90   2837.88 o 
   5  27   1    11879.29    14351.68   2528.45 o 
   0  28   1      833.68      974.94    191.00 o 
   1  28   1    44921.98    50772.57   6097.64 o 
   2  28   1     5239.65     7093.26    678.14 o 
   3  28   1     5750.55     6778.25    706.19 o 
   4  28   1     1799.17     2529.71    474.66 o 
   5  28   1     3762.63     4980.39   1018.60 o 
   1  29   1     1106.58     1049.62    177.34 o 
   2  29   1    13255.79    17596.10   2056.29 o 
   3  29   1     4535.54     6164.58    856.50 o 
   4  29   1     1605.19     2132.04    631.99 o 
   0  30   1    38888.85    45463.85   7353.01 o 
   1  30   1    16410.62    23531.02   1983.35 o 
   2  30   1     6673.68     7201.32    944.95 o 
   3  30   1     6251.99     8598.33   1148.31 o 
   4  30   1        4.13      372.43    293.64 o 
   1  31   1      953.25     1001.25    200.59 o 
   2  31   1     1455.09     2101.15    363.43 o 
   3  31   1     5053.20     6082.58    631.48 o 
   0  32   1    12551.10    23659.57   4956.28 o 
   1  32   1     8783.55    11990.88   1137.41 o 
   2  32   1      180.13      125.59    176.22 o 
   0   0   2    21121.16    22500.31   1113.57 o 
   1   0   2    65437.61    64441.03   3406.84 o 
   2   0   2   827269.13   827992.19 153008.86 o 
   3   0   2     9483.23     9767.93    551.84 o 
   4   0   2    22405.15    21704.20   1168.71 o 
   5   0   2   110019.13   104057.30   6968.95 o 
   6   0   2      994.43     1371.35    337.87 o 
   7   0   2    46999.63    46132.91   3195.47 o 
   8   0   2     9818.92     9942.77    851.55 o 
   9   0   2     5177.58     5166.19    619.44 o 
   1   1   2     7018.21     6784.15    243.61 o 
   2   1   2   243836.89   251383.56  16659.73 o 
   3   1   2     1690.00     1786.66    133.19 o 
   4   1   2    15414.41    14992.81    627.36 o 
   5   1   2     2639.43     2990.33    229.78 o 
   6   1   2   151898.69   147825.13   8588.88 o 
   7   1   2    12789.31    13145.57    723.69 o 
   8   1   2      142.12      267.71    114.70 o 
   9   1   2       96.77       58.69    117.01 o 
   0   2   2    12626.71    13736.75    487.29 o 
   1   2   2     7598.37     7743.25    240.57 o 
   2   2   2   138017.84   144690.42   7665.15 o 
   3   2   2     1053.87     1088.71    109.28 o 
   4   2   2    10410.29     9793.03    396.49 o 
   5   2   2    38354.00    36717.87   1526.51 o 
   6   2   2     8960.77     8992.54    483.68 o 
   7   2   2    15739.01    15947.11    723.70 o 
   8   2   2     5362.49     5010.38    356.45 o 
   9   2   2        0.80      156.38    150.86 o 
   1   3   2   237604.36   240573.08  14836.63 o 
   2   3   2      438.93      589.76     77.42 o 
   3   3   2     8505.59     8775.70    378.97 o 
   4   3   2   141560.64   137982.33   6704.39 o 
   5   3   2       14.26      246.95     78.08 o 
   6   3   2   133112.81   130884.69   7113.84 o 
   7   3   2    24598.80    24992.95   1212.03 o 
   8   3   2    26235.01    27251.12   1821.14 o 
   9   3   2       80.26      274.79    153.40 o 
   0   4   2   284281.41   287630.56  27625.48 o 
   1   4   2    25464.39    26414.30    754.15 o 
   2   4   2     5447.29     5606.22    210.72 o 
   3   4   2      261.66      361.72     77.34 o 
   4   4   2    57530.97    56637.12   2136.41 o 
   5   4   2     1747.45     1930.18    164.33 o 
   6   4   2       19.33      129.08     71.76 o 
   7   4   2     1537.78     1758.38    221.17 o 
   8   4   2    29560.25    31671.12   1743.14 o 
   9   4   2       60.35       96.16    147.05 o 
   1   5   2   234139.59   245378.03  14804.75 o 
   2   5   2     1752.70     1960.59    108.71 o 
   3   5   2     5083.98     5427.54    261.25 o 
   4   5   2   156170.69   151261.06   7593.74 o 
   5   5   2     8699.71     8453.00    420.75 o 
   6   5   2    42010.52    41510.74   2252.52 o 
   7   5   2     6038.31     5760.62    477.79 o 
   8   5   2    46154.50    47077.78   2814.55 o 
   9   5   2     1533.97     1301.89    257.63 o 
   0   6   2  1032095.75  1041810.75 193944.03 o 
   1   6   2     1141.36     1257.06     72.12 o 
   2   6   2     2240.14     2136.37     87.91 o 
   3   6   2     3050.15     3551.14    201.97 o 
   4   6   2    33950.82    33075.17   1535.42 o 
   5   6   2    89835.55    89687.20   4417.41 o 
   6   6   2     3104.81     3292.96    237.50 o 
   7   6   2    37638.64    37521.37   1917.85 o 
   8   6   2    12855.64    13015.33    781.09 o 
   9   6   2      437.04      240.12    171.61 o 
   1   7   2    32122.04    33391.11    917.56 o 
   2   7   2      268.72      405.23     47.30 o 
   3   7   2    14883.09    14914.04    709.49 o 
   4   7   2   163931.50   163456.16  10069.84 o 
   5   7   2      466.86      585.82    124.06 o 
   6   7   2      908.74     1082.42    169.37 o 
   7   7   2      339.90      298.83    146.04 o 
   8   7   2    48608.18    49349.95   2820.49 o 
   9   7   2      640.60      774.74    227.56 o 
   0   8   2      524.40      873.26     76.49 o 
   1   8   2     9250.81    10214.52    284.69 o 
   2   8   2     1707.75     2187.96     93.62 o 
   3   8   2      682.20      953.25     93.51 o 
   4   8   2    22704.67    23364.50   1017.98 o 
   5   8   2    92664.98    93729.58   4693.01 o 
   6   8   2     6373.75     6492.72    419.17 o 
   7   8   2    34330.28    35746.33   1806.48 o 
   8   8   2    18190.52    18783.17   1036.99 o 
   9   8   2       64.71       24.65    144.69 o 
   1   9   2   108222.58   106538.77   4291.52 o 
   2   9   2     7366.87     8171.65    239.65 o 
   3   9   2    16708.15    16474.62    591.85 o 
   4   9   2     5002.55     5669.06    305.56 o 
   5   9   2      951.57      960.98    118.75 o 
   6   9   2   100280.78   102632.84   5651.13 o 
   7   9   2     1604.68     1493.52    198.84 o 
   8   9   2      865.10      586.71    167.33 o 
   9   9   2      596.67      507.43    162.03 o 
   0  10   2      181.09      315.08     71.35 o 
   1  10   2    14575.27    14393.70    367.57 o 
   2  10   2   241616.20   239537.98  14136.18 o 
   3  10   2    24147.22    23823.59    867.72 o 
   4  10   2      677.93      882.89    148.85 o 
   5  10   2    20828.49    21829.65   1017.86 o 
   6  10   2        0.06       46.69     95.10 o 
   7  10   2    10709.47    11073.35    608.44 o 
   8  10   2     1966.64     1490.22    241.83 o 
   9  10   2     9037.66    10052.65   1287.98 o 
   1  11   2   124976.03   122925.78   5246.01 o 
   2  11   2   133468.06   132382.66   5822.78 o 
   3  11   2     2804.83     3012.34    154.11 o 
   4  11   2    56964.55    56209.57   2577.50 o 
   5  11   2     4229.95     4325.80    262.81 o 
   6  11   2    19775.79    19477.97    842.60 o 
   7  11   2    31420.37    30721.12   1475.01 o 
   8  11   2     5369.23     4539.58    459.28 o 
   9  11   2        0.94       26.44    230.08 o 
   0  12   2     6513.45     6550.06    370.57 o 
   1  12   2    17734.86    17002.97    551.55 o 
   2  12   2    86138.74    87506.10   3476.27 o 
   3  12   2     1788.54     1752.74    116.60 o 
   4  12   2    13520.85    13340.37    741.53 o 
   5  12   2    10250.67    10587.16    482.79 o 
   6  12   2      174.05      246.46     76.78 o 
   7  12   2      737.30      566.25    105.63 o 
   8  12   2     6279.46     5919.33    648.91 o 
   9  12   2     2250.48     2121.55    585.46 o 
   1  13   2    68855.36    67779.13   2694.92 o 
   2  13   2     8615.18     8868.88    346.26 o 
   3  13   2    21056.06    20248.04    773.91 o 
   4  13   2     1534.08     1575.68    143.84 o 
   5  13   2     1281.67      881.09    122.49 o 
   6  13   2    67054.02    65915.90   2820.72 o 
   7  13   2     8087.39     7836.38    423.45 o 
   8  13   2      404.65      592.66    369.36 o 
   9  13   2      199.96      240.57    295.88 o 
   0  14   2    34610.81    30613.66   1617.60 o 
   1  14   2    50329.41    48975.36   1846.21 o 
   2  14   2      223.62      243.89     59.51 o 
   3  14   2      153.74      248.62     55.12 o 
   4  14   2     8366.26     7355.53    493.06 o 
   5  14   2    34886.20    30917.14   1649.47 o 
   6  14   2     2156.07     1498.35    154.85 o 
   7  14   2     9579.25     8037.90    643.41 o 
   8  14   2     6271.32     6177.04   1374.03 o 
   1  15   2     5029.93     4760.53    241.14 o 
   2  15   2    12948.02    12535.55    490.81 o 
   3  15   2     2063.17     1765.19    170.23 o 
   4  15   2     9813.35     8527.85    402.69 o 
   5  15   2    25399.37    23618.70   2167.49 o 
   6  15   2     2133.22     1445.33    205.11 o 
   7  15   2     7239.65     7307.05    781.63 o 
   8  15   2      586.48      879.10    415.40 o 
   0  16   2   176907.38   159174.75  11631.48 o 
   1  16   2     3175.81     3055.08    171.35 o 
   2  16   2     4161.53     4027.58    274.60 o 
   3  16   2      965.39      824.56    155.58 o 
   4  16   2     4554.50     4205.53    592.71 o 
   5  16   2    42999.15    43609.34   3704.36 o 
   6  16   2     2086.12     2042.79    498.84 o 
   7  16   2    28586.17    25354.75   1984.96 o 
   8  16   2      135.28      357.57    339.13 o 
   1  17   2    28308.97    27036.26   1161.14 o 
   2  17   2      962.15      875.48    101.53 o 
   3  17   2    11668.33     9666.60    604.37 o 
   4  17   2     4529.25     4840.27    622.03 o 
   5  17   2       19.13      -44.79    156.47 o 
   6  17   2    39049.06    40403.14   4343.53 o 
   7  17   2     4853.27     5203.14    757.21 o 
   8  17   2     5317.33     6332.12   1388.26 o 
   0  18   2       16.93      117.99    106.70 o 
   1  18   2     4376.47     4264.40    279.59 o 
   2  18   2    20964.63    19527.22    989.50 o 
   3  18   2     6919.95     7050.08    715.75 o 
   4  18   2     1911.48     2012.92    420.44 o 
   5  18   2     8445.10     8831.27   1000.55 o 
   6  18   2       53.98      -89.89    228.00 o 
   7  18   2     7106.51     7763.28   1189.37 o 
   8  18   2       61.28      525.78    407.84 o 
   1  19   2    73879.98    67752.83   3218.20 o 
   2  19   2     5853.01     5523.06    394.92 o 
   3  19   2      789.75      642.47    109.85 o 
   4  19   2     1165.24     1274.17    392.23 o 
   5  19   2     4864.19     4785.95    748.61 o 
   6  19   2     6215.06     7396.26   1010.08 o 
   7  19   2     2385.66     2900.46    687.50 o 
   8  19   2       79.00      627.53    502.40 o 
   0  20   2    44485.35    40311.68   2692.49 o 
   1  20   2        5.31      -13.08     69.31 o 
   2  20   2      753.10      659.67    107.50 o 
   3  20   2    22147.56    22907.75   2070.35 o 
   4  20   2     2890.06     2677.07    568.00 o 
   5  20   2     7188.33     8152.13   1068.72 o 
   6  20   2      983.62     1467.24    490.46 o 
   7  20   2     2519.72     2785.28    782.53 o 
   1  21   2    28172.91    26893.22   1264.34 o 
   2  21   2       18.41      118.20     77.25 o 
   3  21   2    31914.37    30571.94   2633.55 o 
   4  21   2    27851.81    29449.53   2951.97 o 
   5  21   2      186.95      357.24    289.63 o 
   6  21   2     1361.47     2091.10    600.59 o 
   7  21   2     4915.67     6068.71   1091.95 o 
   0  22   2      583.45      595.41    160.40 o 
   1  22   2    20055.23    20132.00    936.85 o 
   2  22   2     2280.21     1946.48    167.49 o 
   3  22   2       46.41       40.42     94.37 o 
   4  22   2    10766.21    14397.19   1832.33 o 
   5  22   2    21273.40    24852.35   2664.44 o 
   6  22   2      928.19     1352.33    578.84 o 
   7  22   2     5921.72     7362.51   1244.88 o 
   1  23   2       75.70      124.25    103.50 o 
   2  23   2     4846.40     4094.60    381.36 o 
   3  23   2    15025.52    15754.26   1686.01 o 
   4  23   2     7699.34     9931.70   1244.53 o 
   5  23   2     5077.65     6931.72    982.79 o 
   6  23   2     1919.87     3511.78    790.16 o 
   7  23   2     1752.19     2510.55    692.20 o 
   0  24   2    32861.24    36897.42   3372.49 o 
   1  24   2     2153.73     2248.99    228.55 o 
   2  24   2    16589.83    20074.38   1543.41 o 
   3  24   2     8625.52     9090.34   1138.52 o 
   4  24   2     2920.39     3657.50    524.01 o 
   5  24   2    15884.85    21692.44   2419.51 o 
   6  24   2      384.89      686.57    337.69 o 
   1  25   2     9714.68     9739.37    839.85 o 
   2  25   2    18321.12    22433.90   1578.31 o 
   3  25   2      413.87      641.56    219.88 o 
   4  25   2      333.64      759.94    322.02 o 
   5  25   2    10480.38    13117.56   1886.88 o 
   6  25   2      296.71      644.40    314.16 o 
   0  26   2     1554.17     3376.08    687.75 o 
   1  26   2    22423.34    22882.65   2275.15 o 
   2  26   2     2677.55     3629.29    523.87 o 
   3  26   2      688.81      964.88    263.53 o 
   4  26   2     2079.30     2756.05    483.62 o 
   5  26   2      167.21      189.26    209.96 o 
   6  26   2       58.46      324.92    282.37 o 
   1  27   2    27657.73    31413.50   3255.58 o 
   2  27   2     1104.18     1440.15    292.55 o 
   3  27   2       64.82      -24.74    137.24 o 
   4  27   2     9446.86    11855.85   1485.12 o 
   5  27   2     4921.64     7363.10    956.46 o 
   0  28   2     1726.91     1505.32    268.24 o 
   1  28   2     4579.35     4871.13    545.36 o 
   2  28   2     5065.47     6760.29    660.30 o 
   3  28   2     6815.47     8786.49   1099.65 o 
   4  28   2    11178.51    15863.47   2131.89 o 
   5  28   2     2718.47     2899.85    714.39 o 
   1  29   2     4183.41     4236.70    687.86 o 
   2  29   2      593.83      606.62    215.50 o 
   3  29   2     7833.44     8350.10   1526.72 o 
   4  29   2     5056.04     5774.55   1094.75 o 
   0  30   2    45723.39    52152.66   8305.32 o 
   1  30   2      337.04      331.14    149.00 o 
   2  30   2     2168.44     2817.63    395.96 o 
   3  30   2      913.95      879.33    309.35 o 
   1  31   2       31.72      110.18    162.06 o 
   2  31   2     6672.35     8680.72   1214.33 o 
   3  31   2    21612.82    29452.95   4865.96 o 
   0  32   2     2627.40     3923.67   1373.25 o 
   1  32   2      564.01      749.91    270.23 o 
   2  32   2       39.34      647.20    315.40 o 
   1   1   3    16447.60    18205.52    582.73 o 
   2   1   3      472.32      465.90     67.49 o 
   3   1   3   163623.80   168102.86   9910.48 o 
   4   1   3    10954.04    11194.67    544.49 o 
   5   1   3    60735.90    60620.63   2939.71 o 
   6   1   3    10413.83    10937.74    576.03 o 
   7   1   3    17859.42    18999.29   1053.99 o 
   8   1   3     3695.15     3001.25    298.78 o 
   9   1   3     2530.63     2067.40    311.34 o 
   0   2   3   146032.55   146009.14  10393.67 o 
   1   2   3   124897.37   127053.71   6130.68 o 
   2   2   3    24535.04    24825.63    902.16 o 
   3   2   3    45961.01    47963.68   2105.56 o 
   4   2   3     8173.67     8539.99    455.74 o 
   5   2   3      414.85      521.30    121.82 o 
   6   2   3     1476.37     1563.36    171.78 o 
   7   2   3     3807.90     3965.61    311.10 o 
   8   2   3     3700.20     3585.90    295.76 o 
   9   2   3    19723.37    20137.42   1446.53 o 
   1   3   3     1646.01     1701.88    105.20 o 
   2   3   3     6417.55     6818.76    265.48 o 
   3   3   3    19415.41    20280.35    872.90 o 
   4   3   3    69224.27    73340.00   3979.00 o 
   5   3   3     2467.49     3030.73    211.22 o 
   6   3   3     6969.64     6778.85    410.19 o 
   7   3   3       90.23      166.39     75.17 o 
   8   3   3    14018.92    13499.57    808.32 o 
   9   3   3       58.54      117.07    139.94 o 
   0   4   3    56155.00    57965.25   3078.80 o 
   1   4   3   114499.06   113798.30   5354.08 o 
   2   4   3     5859.60     6437.25    266.81 o 
   3   4   3    85235.16    90033.89   4206.59 o 
   4   4   3    12955.25    13311.21    763.27 o 
   5   4   3     1350.22     1523.26    160.83 o 
   6   4   3      283.95      387.55     92.89 o 
   7   4   3    10929.62    10370.64    632.17 o 
   8   4   3     8746.73     9363.86    729.24 o 
   9   4   3    42622.30    46612.82   2783.88 o 
   1   5   3      420.97      632.48     69.60 o 
   2   5   3       94.43      261.76     57.61 o 
   3   5   3    21301.46    22003.80    908.92 o 
   4   5   3    22591.12    23080.21   1163.37 o 
   5   5   3    27395.44    27225.60   1184.41 o 
   6   5   3     5504.86     5316.92    303.58 o 
   7   5   3    14873.73    13368.73    693.91 o 
   8   5   3     4653.37     4543.34    472.10 o 
   9   5   3        2.10       49.39    143.14 o 
   0   6   3    15653.42    14711.17    532.75 o 
   1   6   3      174.21      438.50     75.09 o 
   2   6   3    50323.43    51517.88   1985.95 o 
   3   6   3    37335.62    39938.70   1844.82 o 
   4   6   3     1312.96     1581.07    152.38 o 
   5   6   3      479.35      522.01     82.21 o 
   6   6   3       66.08       89.43     59.97 o 
   7   6   3     1084.66      951.59    212.75 o 
   8   6   3      531.14      541.88    166.50 o 
   9   6   3    23630.32    25232.60   2003.32 o 
   1   7   3     3468.32     3432.35    139.15 o 
   2   7   3    41192.29    41067.43   1613.69 o 
   3   7   3   264493.66   270962.03  20545.61 o 
   4   7   3     1731.99     1891.83    217.75 o 
   5   7   3    12800.80    13348.55    800.86 o 
   6   7   3    37305.95    37782.24   1912.50 o 
   7   7   3     1119.15     1277.91    208.14 o 
   8   7   3      147.85      287.78    150.88 o 
   9   7   3     7936.32     7127.33    757.21 o 
   0   8   3      594.56      687.39    110.43 o 
   1   8   3     4090.10     3810.91    156.21 o 
   2   8   3   120378.94   121251.41   5573.33 o 
   3   8   3     8706.07     8536.15    351.07 o 
   4   8   3      346.36      382.01     84.79 o 
   5   8   3    16297.60    16104.72    953.66 o 
   6   8   3      335.13      258.68    117.83 o 
   7   8   3     4803.57     4738.43    352.53 o 
   8   8   3       12.58      204.76    143.15 o 
   9   8   3     1937.37     1205.31    247.71 o 
   1   9   3     9343.51     9640.65    336.53 o 
   2   9   3    36005.86    37394.65   1280.06 o 
   3   9   3    82177.47    83341.88   3676.63 o 
   4   9   3     2067.54     2234.60    219.41 o 
   5   9   3    26162.50    25891.65   1363.82 o 
   6   9   3    72457.46    73687.90   3778.54 o 
   7   9   3     1153.64     1079.05    189.26 o 
   8   9   3      643.37      612.27    188.43 o 
   9   9   3     1032.32      817.96    216.64 o 
   0  10   3     6214.26     6416.14    365.11 o 
   1  10   3     8145.88     9268.51    332.01 o 
   2  10   3    49684.60    50563.49   1920.13 o 
   3  10   3   105685.30   102808.37   4546.31 o 
   4  10   3     4164.21     4012.00    287.35 o 
   5  10   3     1553.30     1550.25    170.16 o 
   6  10   3      993.04      913.41    118.14 o 
   7  10   3     2864.47     2607.93    282.78 o 
   8  10   3     2377.48     2185.04    287.22 o 
   9  10   3    39249.86    44458.34   4914.71 o 
   1  11   3    64056.45    65048.04   2744.10 o 
   2  11   3     8741.00     8285.92    304.92 o 
   3  11   3      928.87     1120.44     94.00 o 
   4  11   3    36697.47    36544.08   1661.15 o 
   5  11   3    29000.97    29866.89   1414.03 o 
   6  11   3    14943.38    13927.65    697.60 o 
   7  11   3     7491.56     7040.66    477.23 o 
   8  11   3     8951.62     7720.07    821.33 o 
   9  11   3      399.82      275.66    334.85 o 
   0  12   3   170762.91   168913.30  14330.83 o 
   1  12   3   152596.56   156741.22   8106.44 o 
   2  12   3     8009.93     8246.46    339.17 o 
   3  12   3     9927.77     9563.84    380.91 o 
   4  12   3    14132.73    13932.20    658.57 o 
   5  12   3      131.73      179.29    118.51 o 
   6  12   3      357.97      355.92     86.16 o 
   7  12   3    11123.81    10776.23    660.08 o 
   8  12   3     7923.51     6401.02    687.20 o 
   1  13   3      460.10      629.02    101.76 o 
   2  13   3     2008.48     2252.22    146.85 o 
   3  13   3    19815.30    19003.85    748.50 o 
   4  13   3    72877.60    71782.73   3470.34 o 
   5  13   3    51868.64    50528.39   2695.30 o 
   6  13   3      698.22      649.26    104.01 o 
   7  13   3    31018.03    29225.92   2011.81 o 
   8  13   3    24746.57    22466.39   2712.22 o 
   0  14   3   128329.81   113378.07  11942.06 o 
   1  14   3      448.41      543.14    111.43 o 
   2  14   3     2226.91     2166.04    137.67 o 
   3  14   3    32244.03    32333.18   1397.95 o 
   4  14   3    16069.05    15809.62    765.30 o 
   5  14   3    16869.68    14291.38    826.77 o 
   6  14   3      137.57      152.99     84.55 o 
   7  14   3    12866.00    10407.21    746.23 o 
   8  14   3    13068.33    13158.24   2463.94 o 
   1  15   3     1440.50     1753.60    167.64 o 
   2  15   3     1112.32     1086.66    126.76 o 
   3  15   3    55990.25    52553.28   2439.57 o 
   4  15   3    54861.15    51781.11   2448.97 o 
   5  15   3    43994.48    37426.38   1771.09 o 
   6  15   3    14579.43    13329.25    793.90 o 
   7  15   3    15836.21    12990.64   1573.72 o 
   8  15   3    13694.03    15720.08   2420.48 o 
   0  16   3    32280.92    32035.12   1848.79 o 
   1  16   3   106990.20   105302.45   5775.97 o 
   2  16   3    32195.35    31547.41   1388.58 o 
   3  16   3       50.36       47.22     63.41 o 
   4  16   3     9558.99     7638.38    445.22 o 
   5  16   3     3062.81     2703.81    259.70 o 
   6  16   3      539.53      268.21     67.57 o 
   7  16   3      242.30      335.57    221.73 o 
   8  16   3     5478.62     6749.39   1248.81 o 
   1  17   3    18413.98    17810.59    832.54 o 
   2  17   3    19449.15    18707.31    910.16 o 
   3  17   3   146268.19   137318.03   7990.48 o 
   4  17   3     5824.39     4551.02    427.11 o 
   5  17   3     4090.88     3818.44    428.29 o 
   6  17   3    27614.55    30600.09   2990.68 o 
   7  17   3    10983.21    13316.76   1582.80 o 
   8  17   3     2660.67     2837.04    816.05 o 
   0  18   3    11050.35    10572.72    801.10 o 
   1  18   3     1706.51     1910.49    177.77 o 
   2  18   3    59804.81    57066.71   2942.13 o 
   3  18   3    82982.91    75525.75   4311.93 o 
   4  18   3      237.31      240.49     89.95 o 
   5  18   3    11616.32    12195.72   1299.32 o 
   6  18   3        7.76      189.21    264.65 o 
   7  18   3     2007.10     2092.10    437.47 o 
   8  18   3      218.47      229.87    337.86 o 
   1  19   3    26303.35    24749.13   1167.16 o 
   2  19   3    26786.67    25125.39   1203.61 o 
   3  19   3    18215.45    15219.98    880.08 o 
   4  19   3     3279.46     3228.13    490.88 o 
   5  19   3     7243.17     7400.52   1032.02 o 
   6  19   3    32031.04    37046.00   3623.22 o 
   7  19   3      603.29     1148.31    556.24 o 
   0  20   3     5091.64     5260.28    494.10 o 
   1  20   3    10910.88    10763.86    526.52 o 
   2  20   3    23869.94    20395.54   1318.40 o 
   3  20   3    24359.35    23109.05   1328.38 o 
   4  20   3     1298.73      996.26    151.68 o 
   5  20   3     6715.00     7585.45    952.65 o 
   6  20   3      478.29      833.42    381.66 o 
   7  20   3    12554.93    16016.36   2059.98 o 
   1  21   3    16685.47    15989.87    798.88 o 
   2  21   3     2254.72     1759.94    175.33 o 
   3  21   3    44453.22    40444.95   2852.45 o 
   4  21   3    15483.72    15638.62   1443.06 o 
   5  21   3       17.73       82.66    199.84 o 
   6  21   3    13220.91    16735.85   2042.76 o 
   7  21   3      326.75      704.60    358.96 o 
   0  22   3    35755.58    33707.54   2224.27 o 
   1  22   3    16443.86    16462.84    874.01 o 
   2  22   3     5932.47     5184.47    408.98 o 
   3  22   3     9505.26     7746.29    686.69 o 
   4  22   3     6885.57     8099.61    942.17 o 
   5  22   3    15715.48    17574.84   1785.03 o 
   6  22   3       24.96      147.20    267.42 o 
   7  22   3    12481.35    15053.42   2049.99 o 
   1  23   3    19769.86    19355.04   1014.84 o 
   2  23   3      307.50      256.40     99.55 o 
   3  23   3     4257.93     3288.25    417.91 o 
   4  23   3    16576.55    18717.85   1871.98 o 
   5  23   3    60535.20    74997.55   6288.99 o 
   6  23   3      223.46      195.00    251.39 o 
   0  24   3    36994.92    37649.45   3083.75 o 
   1  24   3    53293.09    57611.99   3026.72 o 
   2  24   3      413.20      440.97    111.53 o 
   3  24   3     2678.42     3169.19    508.64 o 
   4  24   3     2555.40     3164.41    564.58 o 
   5  24   3     9835.96    12100.65   1387.39 o 
   6  24   3       37.58      125.12    228.00 o 
   1  25   3    13858.79    13640.84    814.74 o 
   2  25   3      925.14      860.31    161.69 o 
   3  25   3    13751.52    16057.96   1460.33 o 
   4  25   3     9856.81    12633.24   1505.60 o 
   5  25   3      114.12      -20.19    191.63 o 
   6  25   3     1909.85     2383.11    616.93 o 
   0  26   3     1541.24     1392.05    293.43 o 
   1  26   3    21724.38    22500.75   1608.41 o 
   2  26   3     3392.74     2479.94    424.56 o 
   3  26   3     6385.32     7523.70    841.14 o 
   4  26   3      987.67     1016.58    426.01 o 
   5  26   3        9.37      222.83    276.65 o 
   1  27   3    14529.82    15419.24   1215.88 o 
   2  27   3     1640.32     1805.30    378.06 o 
   3  27   3     4698.59     5623.83    783.76 o 
   4  27   3      414.40      892.98    368.22 o 
   5  27   3    11190.34    16021.84   2142.23 o 
   0  28   3        6.00       41.69    142.83 o 
   1  28   3    12062.89    12957.53   1134.89 o 
   2  28   3     8680.49     9695.14   1307.67 o 
   3  28   3    26031.00    34809.84   3407.61 o 
   4  28   3        9.14      204.79    203.33 o 
   1  29   3     5577.70     6543.57    784.53 o 
   2  29   3     3202.19     3683.52    638.77 o 
   3  29   3    42199.62    55297.45   6007.03 o 
   4  29   3      173.58      181.49    211.11 o 
   0  30   3      125.30      195.52    171.38 o 
   1  30   3     2710.45     2866.29    422.81 o 
   2  30   3      858.00     1142.46    348.05 o 
   3  30   3     2046.17     2163.09    493.27 o 
   1  31   3     4475.55     5262.86    866.87 o 
   2  31   3       10.50      271.45    204.59 o 
   0   0   4   119579.63   119487.23  11710.69 o 
   1   0   4     1261.72     1618.39    201.59 o 
   2   0   4    51517.10    49924.03   2813.13 o 
   3   0   4     4183.97     4390.37    448.28 o 
   4   0   4    52709.72    56407.07   4276.77 o 
   5   0   4   140139.34   147847.64  14300.50 o 
   6   0   4     2041.04     2297.92    375.13 o 
   7   0   4    61665.05    61449.35   4151.38 o 
   8   0   4    44318.27    45259.13   4292.73 o 
   9   0   4      377.29      420.88    298.03 o 
   1   1   4    10125.64    10483.11    442.71 o 
   2   1   4      599.60      810.87    149.92 o 
   3   1   4    21854.51    22690.92   1037.72 o 
   4   1   4   217722.27   231470.72  18778.43 o 
   5   1   4     4947.65     5721.34    412.52 o 
   6   1   4     8128.21     8021.54    619.95 o 
   7   1   4      531.83      617.94    170.99 o 
   8   1   4    53169.39    51008.82   3405.39 o 
   9   1   4     3417.81     3062.36    547.26 o 
   0   2   4   377895.78   386822.94  47165.23 o 
   1   2   4    22017.24    22582.37    909.88 o 
   2   2   4    52902.84    52742.49   2184.18 o 
   3   2   4     2107.77     2369.72    219.40 o 
   4   2   4    27413.37    29659.43   1660.79 o 
   5   2   4    17936.53    19518.71   1171.15 o 
   6   2   4     1656.42     1686.58    195.03 o 
   7   2   4     4183.47     3595.03    312.73 o 
   8   2   4    10205.62     9440.03    886.97 o 
   9   2   4      161.59      291.57    190.21 o 
   1   3   4   225355.58   228427.38  15599.48 o 
   2   3   4    29150.03    30109.36   1351.64 o 
   3   3   4      734.66     1086.34    122.76 o 
   4   3   4     7630.67     8060.86    588.93 o 
   5   3   4     3316.64     3869.84    317.20 o 
   6   3   4      913.02      780.69    172.36 o 
   7   3   4     8254.18     8648.30    561.35 o 
   8   3   4     1844.08     1485.58    266.60 o 
   9   3   4       37.73      168.07    148.27 o 
   0   4   4    35887.12    35648.77   1912.79 o 
   1   4   4     8596.81     8818.60    409.31 o 
   2   4   4   108818.73   114528.79   6328.82 o 
   3   4   4    29829.21    30711.44   1373.64 o 
   4   4   4      208.75      190.88    100.76 o 
   5   4   4      551.71      643.16    164.42 o 
   6   4   4      798.63      720.26    127.70 o 
   7   4   4        9.57       88.45     94.22 o 
   8   4   4      779.35     1122.53    238.52 o 
   9   4   4     6165.16     5712.69    636.36 o 
   1   5   4    53437.42    54255.54   2276.75 o 
   2   5   4    53582.70    56693.53   2261.58 o 
   3   5   4     4650.81     5307.33    341.32 o 
   4   5   4     7196.30     7520.59    432.45 o 
   5   5   4    16370.13    17494.38   1024.70 o 
   6   5   4   187050.59   186482.17  11928.09 o 
   7   5   4    46136.70    42937.07   2651.17 o 
   8   5   4     7002.66     7539.42    655.19 o 
   9   5   4        0.33      226.05    179.12 o 
   0   6   4    50448.14    51862.11   3505.30 o 
   1   6   4    67110.80    68246.39   2934.78 o 
   2   6   4    93508.47    96166.85   4911.41 o 
   3   6   4     6689.57     7274.18    438.38 o 
   4   6   4      346.28      588.09    132.55 o 
   5   6   4    73307.15    76716.40   4642.83 o 
   6   6   4     2829.94     2395.72    202.59 o 
   7   6   4    18504.47    19132.95   1231.06 o 
   8   6   4     1894.89     1580.75    267.55 o 
   9   6   4      849.67      747.96    239.61 o 
   1   7   4    29888.81    30930.72   1168.28 o 
   2   7   4    28927.88    30666.69   1313.05 o 
   3   7   4     4918.95     5504.01    371.10 o 
   4   7   4       39.87      210.35     96.46 o 
   5   7   4     4133.54     4378.83    295.02 o 
   6   7   4    47221.36    49866.14   2873.90 o 
   7   7   4      246.23      140.99     96.87 o 
   8   7   4      303.80      303.67    177.95 o 
   9   7   4      632.88      674.53    253.78 o 
   0   8   4   120558.77   126033.03   8680.47 o 
   1   8   4    48342.41    48236.66   1797.68 o 
   2   8   4   107091.64   111379.49   5550.88 o 
   3   8   4       36.85      309.67    100.09 o 
   4   8   4     7651.96     7359.18    483.70 o 
   5   8   4    47792.67    44908.88   3294.07 o 
   6   8   4     1759.18     1538.01    179.94 o 
   7   8   4    11991.51    12280.51    879.84 o 
   8   8   4       38.96       70.79    113.83 o 
   9   8   4        1.44      -50.08    133.11 o 
   1   9   4    44075.05    46164.87   1835.70 o 
   2   9   4     6043.36     6563.13    333.44 o 
   3   9   4     2202.63     2372.25    141.19 o 
   4   9   4    26784.90    27621.47   1191.34 o 
   5   9   4    21297.51    21659.24   1204.90 o 
   6   9   4       21.92      272.63    113.84 o 
   7   9   4    26849.11    27457.59   1981.46 o 
   8   9   4     4485.44     4178.38    572.30 o 
   0  10   4    34504.48    37433.09   1828.50 o 
   1  10   4    32338.99    33862.12   1440.11 o 
   2  10   4    18942.49    18761.23    810.24 o 
   3  10   4     1432.19     1568.67    141.99 o 
   4  10   4     5473.88     5692.58    290.15 o 
   5  10   4    32106.67    32965.07   1856.90 o 
   6  10   4      544.77      367.83    123.26 o 
   7  10   4    22820.91    22008.76   1591.38 o 
   8  10   4    10487.38     9909.26   1058.70 o 
   1  11   4   104629.94   108980.94   5091.05 o 
   2  11   4     6330.05     6547.70    325.87 o 
   3  11   4    22630.93    22709.90    951.24 o 
   4  11   4   102045.00   100501.35   4963.36 o 
   5  11   4     6217.01     5839.66    401.82 o 
   6  11   4     5878.36     5871.15    465.23 o 
   7  11   4     5163.66     4593.19    562.44 o 
   8  11   4    33359.89    33230.70   2395.25 o 
   0  12   4    73731.54    79034.28   5353.40 o 
   1  12   4     3855.60     4116.38    257.85 o 
   2  12   4     2534.47     2826.24    202.53 o 
   3  12   4     5434.78     5301.07    282.80 o 
   4  12   4    16092.79    14224.93    884.76 o 
   5  12   4    11859.18    11739.74    710.85 o 
   6  12   4       58.32       73.51     83.96 o 
   7  12   4     2063.19     1436.49    284.55 o 
   8  12   4    11656.92    10919.15   1067.92 o 
   1  13   4    71967.01    75497.70   3618.31 o 
   2  13   4     1240.53     1344.34    143.35 o 
   3  13   4      735.43      820.44    126.42 o 
   4  13   4     2851.39     2567.04    323.34 o 
   5  13   4     9000.38     7233.13    603.39 o 
   6  13   4    18769.89    16080.47   1085.45 o 
   7  13   4      545.04      502.29    120.64 o 
   8  13   4      424.70      605.12    400.73 o 
   0  14   4    77650.52    80712.86   5238.71 o 
   1  14   4      367.04      584.11    110.83 o 
   2  14   4     7442.01     7837.42    453.48 o 
   3  14   4    24236.36    24238.17   1062.73 o 
   4  14   4      597.18      671.91    108.25 o 
   5  14   4    39555.91    36985.91   2491.85 o 
   6  14   4      470.98      361.01    104.13 o 
   7  14   4    16933.86    12857.16   1210.39 o 
   8  14   4      106.42      389.74    322.25 o 
   1  15   4     1807.97     2189.53    189.87 o 
   2  15   4     7582.02     7841.67    453.72 o 
   3  15   4    57015.33    56391.82   2709.48 o 
   4  15   4      707.41      560.01    121.31 o 
   5  15   4     6453.01     4888.79    501.78 o 
   6  15   4     4647.53     5167.72    522.12 o 
   7  15   4     4106.27     3210.27    725.29 o 
   8  15   4      642.17      807.70    371.93 o 
   0  16   4    79676.24    80797.38   6112.68 o 
   1  16   4    45882.75    48138.66   2648.16 o 
   2  16   4      267.47      495.60     99.07 o 
   3  16   4    13437.73    13136.55    729.74 o 
   4  16   4     4088.39     3215.74    269.96 o 
   5  16   4    26294.08    19746.58   2642.10 o 
   6  16   4      999.12      868.83    149.31 o 
   7  16   4     7955.52     9417.14   1573.84 o 
   1  17   4    17372.15    18326.87    964.07 o 
   2  17   4       21.49       61.72     66.94 o 
   3  17   4     1528.20     1234.97    152.46 o 
   4  17   4     1211.23      876.88    133.32 o 
   5  17   4     8611.10     9414.73   1270.99 o 
   6  17   4    17764.12    14581.54   1481.65 o 
   7  17   4    16715.67    18960.78   2581.63 o 
   0  18   4      159.30      319.86    162.18 o 
   1  18   4      131.82      175.22     89.64 o 
   2  18   4    11037.01    10866.85    589.28 o 
   3  18   4     9785.59     8264.16    626.49 o 
   4  18   4     1401.21      822.40    142.37 o 
   5  18   4     3060.94     2238.19    379.44 o 
   6  18   4      481.41      747.94    383.66 o 
   7  18   4     3307.19     3935.95    980.18 o 
   1  19   4    30733.80    30817.03   1571.39 o 
   2  19   4       14.87       80.70     73.42 o 
   3  19   4     4943.76     3660.34    436.82 o 
   4  19   4    10116.73     7288.13    890.93 o 
   5  19   4     7916.38     9628.35   1297.80 o 
   6  19   4     9180.93    10559.92   1386.23 o 
   7  19   4    22385.04    26316.00   3870.06 o 
   0  20   4      422.32      645.17    195.25 o 
   1  20   4    68141.66    67742.72   3914.04 o 
   2  20   4     2529.73     2063.19    234.87 o 
   3  20   4      664.72      560.27    138.99 o 
   4  20   4     5629.95     3835.73    636.86 o 
   5  20   4     4496.27     4767.19    846.45 o 
   6  20   4       91.23      495.73    324.98 o 
   7  20   4       13.09        7.89    168.48 o 
   1  21   4    37271.58    37114.75   1802.52 o 
   2  21   4      252.35      214.08    126.21 o 
   3  21   4       69.77       59.77     98.94 o 
   4  21   4     1102.03      634.16    171.03 o 
   5  21   4    24288.74    24143.71   3035.09 o 
   6  21   4       46.82      -70.60    266.12 o 
   0  22   4    12377.50    13753.22   1065.23 o 
   1  22   4      111.20      236.21    103.38 o 
   2  22   4    18460.91    17953.48   1040.61 o 
   3  22   4     9328.21     8683.42    877.21 o 
   4  22   4      104.12      386.79    263.45 o 
   5  22   4    19890.65    22034.82   2358.71 o 
   6  22   4      197.20      319.56    349.79 o 
   1  23   4     1019.54      894.03    141.36 o 
   2  23   4    10429.61     9542.26    795.51 o 
   3  23   4    11708.69    10302.36   1015.25 o 
   4  23   4     2644.27     3498.47    704.14 o 
   5  23   4     3771.82     3942.25    727.17 o 
   6  23   4     6084.63     7216.39   1212.45 o 
   0  24   4     1322.34     1099.15    230.21 o 
   1  24   4     5613.25     4817.03    402.78 o 
   2  24   4        2.67       45.43     81.34 o 
   3  24   4        7.73      116.63    115.83 o 
   4  24   4      485.10      649.12    265.28 o 
   5  24   4    15748.24    18828.10   2308.44 o 
   1  25   4    16993.12    15397.55   1197.52 o 
   2  25   4       41.49      -43.60     89.31 o 
   3  25   4    31877.63    37527.51   3649.54 o 
   4  25   4     3705.19     4865.67    757.26 o 
   5  25   4     3001.23     3401.24    805.26 o 
   0  26   4    16058.61    16025.72   1583.26 o 
   1  26   4     4419.94     3222.56    329.12 o 
   2  26   4    15781.49    15480.26   1385.22 o 
   3  26   4    20230.38    24377.20   2326.64 o 
   4  26   4     6637.57     8257.43   1086.83 o 
   1  27   4    12718.91    11981.30   1072.73 o 
   2  27   4     1950.02     2132.72    439.77 o 
   3  27   4     9806.14    11954.35   1464.34 o 
   4  27   4       73.53       95.72    181.01 o 
   0  28   4     5590.03     4668.41    759.26 o 
   1  28   4    13553.23    12656.77   1225.66 o 
   2  28   4     5201.10     5984.40    942.20 o 
   3  28   4     4073.21     5025.72    777.84 o 
   1  29   4      543.43      473.60    174.00 o 
   2  29   4     7718.76     9938.44   1205.70 o 
   3  29   4    11024.01    14052.11   1448.58 o 
   0  30   4      616.88       72.67    206.30 o 
   1  30   4    12179.10    10609.59   1546.06 o 
   1   1   5      198.93      201.89     90.86 o 
   2   1   5    13829.56    15745.03    768.06 o 
   3   1   5    29636.05    31121.25   1725.92 o 
   4   1   5    42467.00    44044.66   2459.92 o 
   5   1   5     7998.50     8877.46    611.71 o 
   6   1   5     7769.18     8295.54    609.08 o 
   7   1   5     6242.26     7049.65    520.77 o 
   8   1   5    28916.71    32839.22   2215.03 o 
   0   2   5    47843.87    48457.60   3250.14 o 
   1   2   5    16234.76    16557.23    797.34 o 
   2   2   5   169795.53   172158.64  11351.20 o 
   3   2   5     4269.06     4826.73    334.39 o 
   4   2   5    13315.74    13573.01    858.65 o 
   5   2   5     3768.99     3989.64    357.69 o 
   6   2   5      161.58       62.27    129.03 o 
   7   2   5       45.67      225.80    102.57 o 
   8   2   5      146.85      219.79    136.90 o 
   1   3   5      698.78      773.48    152.33 o 
   2   3   5    81406.11    82837.77   4802.36 o 
   3   3   5     5696.36     6116.20    411.11 o 
   4   3   5    12103.21    12943.01    790.34 o 
   5   3   5      305.20      365.42    157.75 o 
   6   3   5    62806.50    65569.55   3402.75 o 
   7   3   5      278.99      220.75    131.69 o 
   8   3   5      502.60      492.23    198.48 o 
   0   4   5    33128.94    35969.76   2462.64 o 
   1   4   5     4955.02     5519.03    338.79 o 
   2   4   5      645.25      754.22    124.62 o 
   3   4   5    40913.48    41467.84   2167.14 o 
   4   4   5    99895.77   103403.18   6769.17 o 
   5   4   5     1861.81     2024.03    237.00 o 
   6   4   5     2670.19     2712.14    310.62 o 
   7   4   5      929.34      969.81    172.93 o 
   8   4   5    12001.33    12943.27   1387.14 o 
   1   5   5    10297.56    10473.05    588.89 o 
   2   5   5    42418.61    41062.85   1973.14 o 
   3   5   5    14611.12    14915.91    795.74 o 
   4   5   5     3778.10     3966.50    348.24 o 
   5   5   5      255.25      382.36    143.40 o 
   6   5   5    10116.79    10536.58    786.57 o 
   7   5   5        1.19      228.01    115.88 o 
   8   5   5     5493.66     5482.72    598.55 o 
   0   6   5    91365.48    95536.70   7844.58 o 
   1   6   5    11456.92    12226.44    667.26 o 
   2   6   5    36769.06    37534.82   1842.10 o 
   3   6   5      170.85      191.51     92.27 o 
   4   6   5    60585.12    62633.79   3555.08 o 
   5   6   5     1667.40     1883.63    242.00 o 
   6   6   5      362.13      459.69    127.11 o 
   7   6   5      171.11      150.74    137.58 o 
   8   6   5    12029.33    12985.90   1072.31 o 
   1   7   5     1323.36     1635.55    181.57 o 
   2   7   5    92549.46    94691.05   5081.01 o 
   3   7   5    33653.37    34972.16   2016.16 o 
   4   7   5    25692.46    26087.84   1405.36 o 
   5   7   5    13101.19    13816.68   1088.15 o 
   6   7   5     2029.36     1820.05    234.06 o 
   7   7   5    11574.17    12340.92    838.92 o 
   8   7   5      217.08      239.22    138.72 o 
   0   8   5   116914.54   121095.68   8693.51 o 
   1   8   5     1904.37     2133.40    186.78 o 
   2   8   5     7741.22     7746.27    456.40 o 
   3   8   5      258.41      240.35    100.76 o 
   4   8   5    42770.77    42374.06   2388.72 o 
   5   8   5     7194.86     7363.36    614.71 o 
   6   8   5       59.17       24.59     75.94 o 
   7   8   5     2495.17     2150.51    300.26 o 
   8   8   5    23186.43    24774.78   2008.38 o 
   1   9   5     1211.43     1301.38    146.45 o 
   2   9   5    25601.54    27036.80   1211.38 o 
   3   9   5     3059.83     3482.05    336.25 o 
   4   9   5   145279.50   151659.89  11096.82 o 
   5   9   5     8446.52     8831.43    676.23 o 
   6   9   5      913.37      993.94    181.85 o 
   7   9   5     4294.82     4650.49    428.62 o 
   8   9   5    64817.95    66348.38   5535.97 o 
   0  10   5    83476.31    84091.81   6046.62 o 
   1  10   5    62106.57    64434.63   2989.38 o 
   2  10   5     6677.41     7311.16    487.17 o 
   3  10   5     5741.16     6165.15    364.40 o 
   4  10   5    13502.89    14088.54    727.80 o 
   5  10   5      176.91      216.63     69.09 o 
   6  10   5       18.98       71.95    123.06 o 
   7  10   5     3196.84     1981.76    377.57 o 
   8  10   5       20.58      109.86    152.40 o 
   1  11   5     6710.94     6942.20    428.73 o 
   2  11   5    16373.44    16720.08    840.82 o 
   3  11   5    14394.55    14627.70    705.52 o 
   4  11   5     3216.06     2752.10    236.08 o 
   5  11   5     4740.38     4733.59    596.56 o 
   6  11   5     4479.62     3878.06    431.42 o 
   7  11   5     4272.45     3074.08    683.85 o 
   8  11   5      872.94      562.93    193.05 o 
   0  12   5    11341.75    11616.87    878.68 o 
   1  12   5        6.41      120.52     78.14 o 
   2  12   5   194145.44   201812.08  13814.57 o 
   3  12   5     9722.78    10564.65    597.58 o 
   4  12   5    52028.25    53519.70   2787.39 o 
   5  12   5     8404.12     7589.21   1100.85 o 
   6  12   5      229.58      277.80    155.21 o 
   7  12   5     1650.46     1189.34    327.27 o 
   8  12   5     4201.85     2464.82    500.75 o 
   1  13   5        8.44       40.57     70.54 o 
   2  13   5     1335.93     1813.84    188.16 o 
   3  13   5    33155.98    35181.94   1742.44 o 
   4  13   5      773.56      570.71    108.83 o 
   5  13   5      569.78      586.60    174.41 o 
   6  13   5    85731.07    76854.77   6631.23 o 
   7  13   5     3217.32     2467.14    390.39 o 
   0  14   5    18503.16    19877.77   1347.27 o 
   1  14   5      411.54      594.23    111.52 o 
   2  14   5    28609.52    29857.03   1312.32 o 
   3  14   5     6359.89     6245.02    397.11 o 
   4  14   5     5580.78     4960.91    512.67 o 
   5  14   5     6453.85     6861.94    728.23 o 
   6  14   5     4487.82     3030.91    589.61 o 
   7  14   5     4106.39     2523.55    515.52 o 
   1  15   5    12034.40    12848.27    722.48 o 
   2  15   5    87859.13    90377.16   4838.61 o 
   3  15   5    20140.70    19700.91   1165.74 o 
   4  15   5    16740.81    14377.81   1311.50 o 
   5  15   5       35.28      145.70    134.12 o 
   6  15   5    42070.27    39464.04   4570.67 o 
   7  15   5        2.99      -69.18    234.07 o 
   0  16   5    78356.94    82540.06   6946.00 o 
   1  16   5     1162.55     1188.86    180.75 o 
   2  16   5    21953.15    22017.95   1187.87 o 
   3  16   5    26313.59    26363.44   1754.82 o 
   4  16   5       19.21       60.26     73.03 o 
   5  16   5     1247.76     1044.68    261.06 o 
   6  16   5       17.33      209.00    140.14 o 
   7  16   5       64.28      -78.03    217.72 o 
   1  17   5    17833.55    19082.92    915.61 o 
   2  17   5     2939.79     2913.24    255.01 o 
   3  17   5      263.82      105.30     88.49 o 
   4  17   5     8731.77     8359.98    773.50 o 
   5  17   5    20866.78    20361.19   1613.45 o 
   6  17   5      240.25      171.51    173.00 o 
   7  17   5     9452.09    10921.02   2139.67 o 
   0  18   5    67997.49    70527.68   5703.84 o 
   1  18   5    33105.14    34751.35   1933.50 o 
   2  18   5    12623.81    13398.85    865.13 o 
   3  18   5     1168.57      711.17    150.34 o 
   4  18   5    68426.08    62051.24   6234.57 o 
   5  18   5     7396.05     8450.20   1293.25 o 
   6  18   5      256.67      500.95    354.81 o 
   1  19   5       25.31      277.51    125.45 o 
   2  19   5       93.06      189.79    126.58 o 
   3  19   5      621.21      408.42    124.71 o 
   4  19   5    62019.28    54562.89   6601.34 o 
   5  19   5     3154.29     2832.66    554.35 o 
   6  19   5    12265.06    15495.22   2350.23 o 
   0  20   5    10672.71    11593.19   1056.72 o 
   1  20   5     6688.62     7335.15    492.78 o 
   2  20   5     7034.75     6869.41    628.41 o 
   3  20   5     6039.89     5020.54    732.57 o 
   4  20   5     4421.88     3289.52    709.65 o 
   5  20   5     2460.26     2820.47    789.41 o 
   6  20   5      741.29      499.23    534.23 o 
   1  21   5     6482.06     6515.12    487.30 o 
   2  21   5    33183.20    31816.64   2121.49 o 
   3  21   5      133.84      146.13    122.79 o 
   4  21   5     9842.02    11006.65   1223.11 o 
   5  21   5     7246.75     8508.51   1368.85 o 
   6  21   5     1631.29     1359.80    699.45 o 
   0  22   5    35784.56    38031.54   3226.28 o 
   1  22   5    15105.34    15398.69   1002.45 o 
   2  22   5    52590.26    53589.07   3458.66 o 
   3  22   5     1315.59      951.31    223.26 o 
   4  22   5     3071.98     3392.91    750.82 o 
   5  22   5       39.63      185.18    265.67 o 
   1  23   5      139.51      197.47    113.00 o 
   2  23   5      732.71      744.20    216.64 o 
   3  23   5    29122.44    30120.72   2870.86 o 
   4  23   5     3083.70     3531.51    716.44 o 
   5  23   5     1061.02     1470.36    561.93 o 
   0  24   5    11361.24    11889.29   1086.89 o 
   1  24   5      374.32      250.89    131.17 o 
   2  24   5    17333.23    16304.07   1489.17 o 
   3  24   5     4257.43     3722.80    786.67 o 
   4  24   5     5764.06     6839.49   1005.65 o 
   5  24   5    10324.96    14145.40   2899.92 o 
   1  25   5      768.21      715.29    164.23 o 
   2  25   5     6853.14     5910.88    769.43 o 
   3  25   5      112.86      243.64    250.91 o 
   4  25   5     8175.57     9616.57   1488.90 o 
   0  26   5     5389.27     4453.75    712.99 o 
   1  26   5      793.88      580.40    191.65 o 
   2  26   5      598.05      665.58    208.07 o 
   3  26   5     7578.16     9573.62   1105.38 o 
   1  27   5    10193.26     9362.40    872.94 o 
   2  27   5     3572.26     3042.17    522.23 o 
   3  27   5     5031.25     5839.54    968.64 o 
   0  28   5    38509.84    36179.60   4077.58 o 
   1  28   5     7829.76     6594.61    717.44 o 
   2  28   5     4182.35     3395.48    666.49 o 
   0   0   6   153768.75   155976.27  20088.15 o 
   1   0   6    24386.72    23734.35   1879.89 o 
   2   0   6    16749.94    17592.75   1666.63 o 
   3   0   6    12690.65    13011.51   1134.45 o 
   4   0   6     6392.98     6316.20    752.69 o 
   5   0   6     8606.71     8775.66   1236.87 o 
   6   0   6    10940.79    14899.31   1597.04 o 
   7   0   6      274.37      276.88    211.19 o 
   8   0   6    15254.49    17439.18   2162.94 o 
   1   1   6    12767.91    12896.93    772.01 o 
   2   1   6    11876.60    12677.45    767.44 o 
   3   1   6     1184.93     1541.85    231.29 o 
   4   1   6    18749.91    19769.84   1106.09 o 
   5   1   6    10271.40    11341.20    785.20 o 
   6   1   6   111684.90   126994.47   9409.00 o 
   7   1   6     6568.18     6739.70    718.98 o 
   8   1   6     4648.50     5260.52    643.45 o 
   0   2   6   185553.75   186056.28  19098.16 o 
   1   2   6     1895.31     2241.16    261.30 o 
   2   2   6   119121.58   121009.54   7516.74 o 
   3   2   6    11518.19    11803.99    828.80 o 
   4   2   6     2178.51     2358.02    253.05 o 
   5   2   6     4399.60     4757.92    434.07 o 
   6   2   6     1400.38     1209.40    260.77 o 
   7   2   6     5008.41     4617.37    548.51 o 
   8   2   6      229.05      422.05    250.24 o 
   1   3   6     6823.60     6720.00    476.68 o 
   2   3   6    55814.73    57396.51   3576.40 o 
   3   3   6      845.45      836.36    169.49 o 
   4   3   6       61.15      297.41    156.14 o 
   5   3   6     4456.78     4668.83    480.08 o 
   6   3   6     9366.52    10628.42    913.36 o 
   7   3   6     1399.23     1613.22    255.37 o 
   8   3   6      884.78      898.34    278.38 o 
   0   4   6    82327.55    85441.61   6849.72 o 
   1   4   6    28030.78    28882.66   1614.38 o 
   2   4   6    15932.01    15905.12    918.18 o 
   3   4   6      226.42      276.37    116.62 o 
   4   4   6     1480.05     1246.71    194.81 o 
   5   4   6     3882.80     4095.29    429.11 o 
   6   4   6        5.30       41.81    158.24 o 
   7   4   6     6753.32     7435.87    601.99 o 
   8   4   6     2747.25     2962.97    401.17 o 
   1   5   6     4432.37     4762.45    398.75 o 
   2   5   6      579.92      857.29    145.40 o 
   3   5   6    49018.37    50891.98   2757.59 o 
   4   5   6   108607.68   116832.14   7664.85 o 
   5   5   6     5567.32     6532.89    710.89 o 
   6   5   6    80567.70    92248.10   6274.26 o 
   7   5   6      937.65      996.62    262.55 o 
   8   5   6    35125.48    38347.74   3075.34 o 
   0   6   6     1518.31     1549.09    368.57 o 
   1   6   6     7444.17     7445.76    453.90 o 
   2   6   6     3049.33     2925.47    273.62 o 
   3   6   6     1679.80     1620.86    272.49 o 
   4   6   6    28956.32    29899.10   1882.67 o 
   5   6   6     8467.90     9512.39    732.13 o 
   6   6   6     5959.23     7198.40    716.34 o 
   7   6   6     3156.62     2843.58    354.46 o 
   8   6   6    24649.21    25157.43   2100.51 o 
   1   7   6     1888.97     1730.97    224.48 o 
   2   7   6       45.53      120.03    116.51 o 
   3   7   6     2749.00     2696.43    262.05 o 
   4   7   6    18532.58    20572.13   1290.17 o 
   5   7   6       52.87      -46.82    125.29 o 
   6   7   6        6.77      206.39    136.94 o 
   7   7   6      134.16      312.12    193.98 o 
   0   8   6   305709.78   318724.47  41279.76 o 
   1   8   6      141.03      257.99    107.64 o 
   2   8   6    55371.22    57095.59   2992.02 o 
   3   8   6    18649.95    19000.32   1265.88 o 
   4   8   6     3498.12     3122.51    408.15 o 
   5   8   6     1555.12     1371.20    235.19 o 
   6   8   6     5149.57     5573.37    747.52 o 
   7   8   6     2391.72     1894.36    307.20 o 
   1   9   6     9662.35     9974.71    628.03 o 
   2   9   6    30855.53    32647.82   1764.04 o 
   3   9   6    10562.33    10480.43    610.44 o 
   4   9   6     1490.02     1555.16    212.75 o 
   5   9   6    12047.51    11823.03    926.74 o 
   6   9   6     1285.51     1049.85    352.48 o 
   7   9   6     4479.74     3867.81    637.72 o 
   0  10   6    20405.62    20440.37   1622.57 o 
   1  10   6    26684.39    27180.32   1217.56 o 
   2  10   6       79.14      531.92    110.76 o 
   3  10   6    14760.63    14530.66    718.90 o 
   4  10   6      265.41      295.11     92.05 o 
   5  10   6      305.60      115.08     97.67 o 
   6  10   6     2749.29     1898.08    502.79 o 
   7  10   6      178.81       66.95    134.14 o 
   1  11   6     6951.90     7682.24    424.18 o 
   2  11   6      369.25      518.98    130.75 o 
   3  11   6      241.53      350.00    112.64 o 
   4  11   6    17791.73    17594.87    980.71 o 
   5  11   6    12544.42    10192.27   1049.72 o 
   6  11   6   108451.18   107220.11   8406.75 o 
   7  11   6     8662.87     8231.12    982.09 o 
   0  12   6     9066.32     9288.56    644.78 o 
   1  12   6      954.07     1209.08    170.95 o 
   2  12   6    23093.21    24384.33   1340.99 o 
   3  12   6      477.09      331.10    119.98 o 
   4  12   6     6792.21     6674.95    448.45 o 
   5  12   6     1680.44     1099.84    244.97 o 
   6  12   6      896.90      754.31    218.79 o 
   7  12   6      305.22      175.18    114.38 o 
   1  13   6        1.53       61.80     92.56 o 
   2  13   6     8853.14     9082.56    635.55 o 
   3  13   6      783.64      664.58    146.79 o 
   4  13   6    19320.91    17801.52   1282.55 o 
   5  13   6     6610.01     5830.26   1067.80 o 
   6  13   6     3887.52     3890.35    611.72 o 
   7  13   6     1868.04     1283.14    367.53 o 
   0  14   6    66908.51    71822.19   5038.61 o 
   1  14   6    40508.47    42950.69   2112.84 o 
   2  14   6    31315.86    34589.26   1732.23 o 
   3  14   6     2731.04     2563.94    271.57 o 
   4  14   6     7542.36     6870.47    741.18 o 
   5  14   6       43.73      107.38    109.69 o 
   6  14   6     2763.24     2204.66    499.08 o 
   7  14   6     3546.32     3082.07    772.96 o 
   1  15   6      262.41      359.81    138.28 o 
   2  15   6    13431.28    14025.06    830.36 o 
   3  15   6    17692.47    17604.11   1351.79 o 
   4  15   6      994.17      734.75    153.23 o 
   5  15   6    16758.64    18647.35   2373.93 o 
   6  15   6     1936.79     1394.32    483.33 o 
   0  16   6    64227.20    67659.38   5200.54 o 
   1  16   6    14576.41    15870.09    939.81 o 
   2  16   6    17979.59    19492.27   1038.79 o 
   3  16   6    11749.96    11938.67    998.78 o 
   4  16   6      101.54      229.46    129.31 o 
   5  16   6     1189.25      767.58    222.27 o 
   6  16   6     4278.74     3951.19    930.29 o 
   1  17   6     1991.86     2081.17    238.14 o 
   2  17   6    19870.38    20313.35   1222.73 o 
   3  17   6     7940.50     7834.48    901.50 o 
   4  17   6     5471.07     5093.94   1379.65 o 
   5  17   6      854.22      612.99    241.13 o 
   6  17   6    10641.59    10007.73   1928.54 o 
   0  18   6    10667.79    11997.63   1213.03 o 
   1  18   6     2014.13     1827.57    224.37 o 
   2  18   6     3479.44     3469.58    363.66 o 
   3  18   6     1014.22      846.08    190.37 o 
   4  18   6    10478.08     5840.09   1811.32 o 
   5  18   6      179.91      186.55    139.01 o 
   6  18   6      804.17      974.43    587.04 o 
   1  19   6      377.30      287.29    121.54 o 
   2  19   6      794.66      652.99    136.29 o 
   3  19   6    19065.91    18955.06   2388.95 o 
   4  19   6     6228.59     4498.44   1068.22 o 
   5  19   6     5448.35     4012.54    903.49 o 
   0  20   6    13446.71    15067.48   1548.02 o 
   1  20   6    18858.60    19891.23   1279.33 o 
   2  20   6     7909.22     7778.78    751.15 o 
   3  20   6     9910.04     8880.27   1429.00 o 
   4  20   6    10794.02     8674.45   1482.44 o 
   5  20   6     4370.52     5666.54   1072.91 o 
   1  21   6     3096.17     3360.54    394.00 o 
   2  21   6       91.79      265.75    135.89 o 
   3  21   6     8645.17     8067.69   1101.06 o 
   4  21   6     3023.27     1601.28    535.90 o 
   5  21   6    12930.42    15456.87   1983.47 o 
   0  22   6    54326.71    62240.34   6281.29 o 
   1  22   6    12264.46    13907.97   1224.45 o 
   2  22   6     9986.27     9482.13    959.63 o 
   3  22   6      168.54      190.72    165.64 o 
   4  22   6      527.76      725.91    398.90 o 
   1  23   6     2479.91     2459.95    299.39 o 
   2  23   6    14985.14    14701.46   1272.98 o 
   3  23   6        1.86       65.74    145.90 o 
   4  23   6     6478.82     7863.25   1242.09 o 
   0  24   6     2685.12     2117.20    512.25 o 
   1  24   6     7367.55     6215.06    944.30 o 
   2  24   6     5865.92     5349.58    699.40 o 
   3  24   6     2839.14     2353.19    525.64 o 
   1  25   6     3729.21     3279.49    356.08 o 
   2  25   6     6080.39     5971.02    829.85 o 
   3  25   6     2153.27     2182.71    529.78 o 
   0  26   6    20059.81    19065.06   2190.65 o 
   1  26   6    17468.95    16814.29   1397.85 o 
   2  26   6     9337.54     8908.91   1266.66 o 
   1   1   7     9178.00     8906.53    646.89 o 
   2   1   7    70406.43    72308.70   4614.94 o 
   3   1   7     5803.10     5834.73    534.65 o 
   4   1   7     4630.27     4870.00    576.88 o 
   5   1   7    12270.75    13952.57   1008.04 o 
   6   1   7     3218.70     3396.17    447.24 o 
   7   1   7      975.61      991.38    285.47 o 
   0   2   7    52524.44    54506.98   4469.60 o 
   1   2   7    20598.21    21024.98   1277.32 o 
   2   2   7     3813.79     3792.37    346.82 o 
   3   2   7     1575.19     1504.57    261.71 o 
   4   2   7    69895.09    75141.27   4460.56 o 
   5   2   7     4228.38     4673.25    538.62 o 
   6   2   7       55.38      -24.94    122.19 o 
   7   2   7     3829.71     4183.39    623.86 o 
   1   3   7     1482.71     1449.53    257.79 o 
   2   3   7     1455.76     1437.05    259.85 o 
   3   3   7    15526.21    16045.63   1238.16 o 
   4   3   7    58691.81    63583.96   3965.38 o 
   5   3   7     2323.38     2059.22    372.84 o 
   6   3   7    13770.48    16051.09   1321.26 o 
   7   3   7     4353.21     4577.80    595.90 o 
   0   4   7    83159.55    82735.69   7470.32 o 
   1   4   7     3846.22     3716.59    363.16 o 
   2   4   7    52534.80    54721.44   3660.07 o 
   3   4   7    15746.26    17082.08   1060.41 o 
   4   4   7    17130.71    17698.21   1299.21 o 
   5   4   7      220.15      330.62    171.14 o 
   6   4   7      246.38      383.88    213.34 o 
   7   4   7      118.07      183.32    189.08 o 
   1   5   7     3076.98     2863.72    302.05 o 
   2   5   7    16506.89    16913.33   1028.25 o 
   3   5   7    13933.46    14420.38    860.81 o 
   4   5   7    13697.21    14758.73   1154.80 o 
   5   5   7        1.62      -51.58    133.13 o 
   6   5   7      397.91      525.08    180.28 o 
   7   5   7      134.94      278.06    200.55 o 
   0   6   7     1194.94      987.76    254.65 o 
   1   6   7      721.58      498.24    162.21 o 
   2   6   7    49691.75    51575.84   2990.65 o 
   3   6   7     6457.57     6590.03    610.48 o 
   4   6   7    17835.89    18230.05   1379.75 o 
   5   6   7     7566.46     7450.95    626.50 o 
   6   6   7       37.26       63.03    148.94 o 
   7   6   7     6081.51     6294.05    817.67 o 
   1   7   7      149.81      181.79    117.37 o 
   2   7   7     4970.83     4549.01    415.72 o 
   3   7   7     7396.37     7140.00    584.51 o 
   4   7   7     7480.71     8037.30    622.19 o 
   5   7   7     1120.06      840.14    230.66 o 
   6   7   7    49022.06    54729.78   4385.17 o 
   7   7   7     2313.98     1949.91    422.20 o 
   0   8   7    33380.50    34224.65   3202.56 o 
   1   8   7     1913.75     1493.18    228.72 o 
   2   8   7    73249.81    77544.73   4812.05 o 
   3   8   7     7688.79     7340.57    632.31 o 
   4   8   7      354.15      437.20    173.76 o 
   5   8   7     1143.73      835.54    208.10 o 
   6   8   7     1352.08     1123.29    304.54 o 
   7   8   7      101.62       44.35    166.28 o 
   1   9   7    32203.32    32550.53   1809.15 o 
   2   9   7    89027.16    93806.08   5950.81 o 
   3   9   7     5865.46     5646.24    485.66 o 
   4   9   7       83.48      209.06    142.19 o 
   5   9   7    19738.00    20972.19   1448.56 o 
   6   9   7    42965.63    48210.23   4431.16 o 
   0  10   7    14663.39    15187.97   1319.61 o 
   1  10   7     7705.87     8352.64    491.03 o 
   2  10   7     7627.07     7525.48    513.27 o 
   3  10   7     2837.88     2180.89    215.34 o 
   4  10   7    25336.74    23315.52   1375.00 o 
   5  10   7       19.72      123.02     97.54 o 
   6  10   7        2.11     -118.62    183.08 o 
   1  11   7     1006.83      889.45    189.10 o 
   2  11   7     4392.10     4929.21    414.16 o 
   3  11   7      748.91      565.82    159.41 o 
   4  11   7     5668.41     5258.00    704.47 o 
   5  11   7      920.56      745.59    217.17 o 
   6  11   7      724.58      527.14    278.94 o 
   0  12   7    56685.05    60083.37   4429.81 o 
   1  12   7     4282.26     4163.26    334.06 o 
   2  12   7    18531.29    19264.74    998.04 o 
   3  12   7    17350.30    16582.90    974.42 o 
   4  12   7    67180.04    65255.05   5094.77 o 
   5  12   7    13292.29    12141.14   2136.72 o 
   6  12   7       21.27     -102.30    144.86 o 
   1  13   7     2562.59     2707.32    326.95 o 
   2  13   7    23430.17    24440.34   1421.64 o 
   3  13   7      978.82      916.03    173.56 o 
   4  13   7    49914.16    50800.52   3698.89 o 
   5  13   7     2553.04     1497.41    434.12 o 
   6  13   7     3454.84     2869.26    600.53 o 
   0  14   7    38522.82    41285.25   3296.30 o 
   1  14   7     2608.30     2500.54    279.83 o 
   2  14   7     7223.66     7072.75    611.72 o 
   3  14   7     1096.28     1077.72    209.55 o 
   4  14   7     2559.20     2104.72    375.12 o 
   5  14   7      436.07      161.69    156.54 o 
   6  14   7      266.74      195.71    163.21 o 
   1  15   7    14419.61    16299.98    963.11 o 
   2  15   7    31944.95    33362.49   2015.62 o 
   3  15   7    35018.95    35211.13   2892.90 o 
   4  15   7    40906.93    39409.79   3758.67 o 
   5  15   7      274.54      129.54    153.83 o 
   0  16   7    62072.04    69680.44   5840.44 o 
   1  16   7     3901.67     4146.07    393.61 o 
   2  16   7     8279.66     8753.42    766.29 o 
   3  16   7      113.09       76.53    125.85 o 
   4  16   7      581.66      522.10    206.51 o 
   5  16   7     6735.61     3829.63   1187.52 o 
   1  17   7      686.32      837.16    188.66 o 
   2  17   7      354.15      496.24    176.22 o 
   3  17   7        1.28      -68.66    116.86 o 
   4  17   7       11.63       16.02    132.48 o 
   5  17   7     4405.76     3179.82    881.04 o 
   0  18   7     2128.89     1903.91    433.68 o 
   1  18   7     5103.37     6103.28    579.37 o 
   2  18   7    57886.39    61934.97   3882.00 o 
   3  18   7     8193.70     7410.68   1077.38 o 
   4  18   7    21965.30    17880.22   3812.87 o 
   5  18   7     6057.97     4782.83   1150.59 o 
   1  19   7    12426.97    12276.13    880.54 o 
   2  19   7     2496.00     2226.28    330.35 o 
   3  19   7     2211.19     1439.98    256.31 o 
   4  19   7     2870.62     1283.75    464.92 o 
   0  20   7      319.17      335.46    248.77 o 
   1  20   7     1044.09     1100.26    224.71 o 
   2  20   7     1470.71     1148.30    280.25 o 
   3  20   7      293.43      289.74    196.91 o 
   4  20   7     6480.24     3805.31   1085.54 o 
   1  21   7     4282.61     3805.04    588.17 o 
   2  21   7    27040.45    27687.27   3321.03 o 
   3  21   7     1562.99      995.46    246.43 o 
   0  22   7    51394.69    61013.76   6615.36 o 
   1  22   7      252.48      280.11    152.56 o 
   2  22   7     7453.65     8240.37   1270.90 o 
   3  22   7     5063.10     3682.51    913.86 o 
   1  23   7       12.10      150.59    154.05 o 
   2  23   7     8368.90     7473.14   1270.33 o 
   0  24   7      223.35       44.15    219.93 o 
   1  24   7       14.18     -138.74    145.06 o 
   0   0   8      297.69      400.96    367.11 o 
   1   0   8    16867.48    17803.93   1888.32 o 
   2   0   8     8494.62     8066.30    921.80 o 
   3   0   8      151.71      392.40    240.86 o 
   4   0   8    19977.92    22823.42   3170.19 o 
   5   0   8     3012.83     3077.68    536.33 o 
   6   0   8     3062.52     3694.14    908.82 o 
   1   1   8    26745.06    26871.86   1826.02 o 
   2   1   8      556.21      529.13    193.46 o 
   3   1   8    13302.48    13742.75   1083.42 o 
   4   1   8    21067.45    23886.01   1718.91 o 
   5   1   8       65.34      308.40    192.60 o 
   6   1   8    18278.86    20862.14   1738.67 o 
   0   2   8    73579.23    73894.20   7198.70 o 
   1   2   8        6.89       10.33    115.59 o 
   2   2   8    15861.44    15976.41   1225.43 o 
   3   2   8     7509.88     8110.35    829.59 o 
   4   2   8      247.59     1016.06    215.20 o 
   5   2   8    34658.21    39157.03   3083.69 o 
   6   2   8      547.22      580.76    207.79 o 
   1   3   8     7467.17     7405.28    656.71 o 
   2   3   8    24100.59    24157.75   1693.99 o 
   3   3   8      309.35      338.13    165.26 o 
   4   3   8     7100.97     7461.03    677.97 o 
   5   3   8     1170.88      900.82    276.85 o 
   6   3   8       53.38      307.65    224.50 o 
   0   4   8    34588.48    36792.82   3672.21 o 
   1   4   8     4243.87     3750.07    485.18 o 
   2   4   8     6108.68     5991.58    559.15 o 
   3   4   8     9877.70    10010.98    826.06 o 
   4   4   8     2222.24     2081.39    354.65 o 
   5   4   8     4598.18     4188.73    506.84 o 
   6   4   8       23.73      -86.28    211.92 o 
   1   5   8    96052.27    99918.59   7275.61 o 
   2   5   8      399.91      309.19    146.46 o 
   3   5   8     1752.69     1570.80    247.60 o 
   4   5   8    27589.39    30105.25   2275.22 o 
   5   5   8     8901.15     9581.63    920.91 o 
   6   5   8    29173.78    33188.70   2737.05 o 
   0   6   8      255.55      398.71    211.09 o 
   1   6   8      154.56      346.05    148.92 o 
   2   6   8     8798.18     8950.33    723.29 o 
   3   6   8     8039.10     7972.21    650.41 o 
   4   6   8    12534.03    13270.28   1270.10 o 
   5   6   8     3105.07     2756.58    416.47 o 
   6   6   8     1214.57     1021.98    301.90 o 
   1   7   8       80.97       46.62    115.71 o 
   2   7   8     3734.91     3371.90    422.99 o 
   3   7   8       87.19      220.36    156.70 o 
   4   7   8     3029.47     2790.97    406.00 o 
   5   7   8      193.34      180.75    176.95 o 
   6   7   8     7050.42     6266.45   1484.93 o 
   0   8   8    46150.44    46591.21   4767.96 o 
   1   8   8     1845.30     1641.73    262.15 o 
   2   8   8    19388.49    20057.61   1389.44 o 
   3   8   8      808.09      627.87    209.40 o 
   4   8   8     1836.51     1574.53    259.88 o 
   5   8   8    46466.73    50802.82   3903.25 o 
   1   9   8     5387.31     4798.80    394.16 o 
   2   9   8    20360.27    21121.76   1274.61 o 
   3   9   8    16458.18    16570.72   1278.26 o 
   4   9   8       20.69      232.70    180.86 o 
   5   9   8     2517.06     2214.73    370.65 o 
   0  10   8       40.46       69.13    159.71 o 
   1  10   8    13059.17    13609.95    889.82 o 
   2  10   8     4843.91     4070.86    528.03 o 
   3  10   8     4439.08     3913.72    688.60 o 
   4  10   8      620.93      371.03    143.50 o 
   5  10   8      249.44       71.07    190.08 o 
   1  11   8    42875.06    46250.84   2845.86 o 
   2  11   8     2484.00     2069.15    344.93 o 
   3  11   8    10639.36     9910.71   1165.29 o 
   4  11   8     8594.37     7505.04   1277.81 o 
   5  11   8      937.01      556.01    219.44 o 
   0  12   8       71.92      451.31    204.15 o 
   1  12   8     2238.53     1925.43    239.99 o 
   2  12   8     1091.17      930.66    188.55 o 
   3  12   8     4159.60     3604.04    712.45 o 
   4  12   8     7068.85     5425.19    873.56 o 
   5  12   8       11.62     -120.17    161.14 o 
   1  13   8     7391.28     6662.89    844.47 o 
   2  13   8      558.44      500.37    174.42 o 
   3  13   8    10992.17    10257.89    982.53 o 
   4  13   8     2348.99     1604.36    369.04 o 
   0  14   8    51214.39    56870.06   5083.64 o 
   1  14   8    23755.16    24787.45   1491.11 o 
   2  14   8     1443.15     1082.47    257.67 o 
   3  14   8     6759.33     5228.26   1207.53 o 
   4  14   8      686.27      479.53    207.85 o 
   1  15   8     7147.85     7163.98    695.75 o 
   2  15   8      163.66      169.84    147.16 o 
   3  15   8      405.59      227.68    142.65 o 
   4  15   8     4705.26     2949.90    590.89 o 
   0  16   8     1112.72      708.85    369.14 o 
   1  16   8     7758.02     7469.97   1046.79 o 
   2  16   8     2260.83     1420.36    275.17 o 
   3  16   8     1564.92      920.30    277.32 o 
   4  16   8     2120.80     1509.09    307.68 o 
   1  17   8     7178.87     7721.74    852.29 o 
   2  17   8     8113.24     6836.48   1187.19 o 
   3  17   8     1719.58      949.83    229.84 o 
   0  18   8      411.93      180.73    228.96 o 
   1  18   8     3774.81     2886.45    485.66 o 
   2  18   8     1084.92      766.10    191.61 o 
   3  18   8      353.88      199.01    161.36 o 
   1  19   8    28766.63    31549.79   2260.32 o 
   2  19   8     5351.85     3931.89    724.76 o 
   0  20   8     1237.20     1065.50    506.67 o 
   1  20   8     5807.27     5295.88    933.16 o 
   1   1   9      143.54      193.84    169.17 o 
   2   1   9      114.64      214.48    156.85 o 
   3   1   9    42738.25    45351.73   3697.34 o 
   4   1   9      568.43      576.05    244.64 o 
   0   2   9    39157.67    41807.20   4624.74 o 
   1   2   9       73.69       74.87    165.91 o 
   2   2   9    17376.17    16780.02   1810.44 o 
   3   2   9    31853.76    33505.19   2878.98 o 
   4   2   9      706.26      566.97    204.44 o 
   1   3   9     8344.66     7422.45    866.84 o 
   2   3   9     9168.67     9111.77    960.37 o 
   3   3   9       77.04     -159.29    162.16 o 
   4   3   9    12195.90    12646.88   1157.90 o 
   0   4   9      132.56      486.54    268.77 o 
   1   4   9    36529.10    37595.88   2573.97 o 
   2   4   9    25408.18    26022.58   1920.40 o 
   3   4   9     2065.50     1821.47    357.59 o 
   4   4   9     1612.10     1322.48    341.39 o 
   1   5   9     1878.60     1544.39    285.42 o 
   2   5   9     7014.10     6569.36    613.89 o 
   3   5   9     7850.73     7953.68    900.00 o 
   4   5   9      134.33      210.32    185.90 o 
   0   6   9     2632.44     1931.11    571.77 o 
   1   6   9     8816.35     7302.55    875.54 o 
   2   6   9        0.23      104.25    158.25 o 
   3   6   9     7890.60     6673.58    722.46 o 
   4   6   9     1077.24     1041.02    350.04 o 
   1   7   9        0.30     -123.18    165.70 o 
   2   7   9     1820.46     1400.14    315.32 o 
   3   7   9     5854.73     5218.02    557.30 o 
   4   7   9    30591.48    31549.64   2799.98 o 
   0   8   9    38969.61    41470.57   3584.06 o 
   1   8   9    19425.80    20396.17   1490.52 o 
   2   8   9     1949.64     1767.80    351.50 o 
   3   8   9       44.61     -188.42    233.16 o 
   4   8   9     9375.82     8813.22   1459.11 o 
   1   9   9     9843.45     9819.86    782.36 o 
   2   9   9       29.30      161.85    138.35 o 
   3   9   9    55584.08    54968.39   4093.71 o 
   4   9   9    15443.38    13725.35   1567.59 o 
   0  10   9    50122.66    54213.07   5350.93 o 
   1  10   9      204.33      317.25    159.16 o 
   2  10   9     1169.10      782.99    208.97 o 
   3  10   9     7577.91     7484.26    803.80 o 
   1  11   9       87.09       71.26    128.20 o 
   2  11   9     2391.85     1771.74    303.98 o 
   3  11   9      483.50      451.48    221.25 o 
   0  12   9     1301.10     1034.73    369.30 o 
   1  12   9     3813.20     3053.58    387.41 o 
   2  12   9    10759.06     9376.51   1033.56 o 
   3  12   9    33650.70    33730.01   2933.05 o 
   1  13   9    13720.48    13497.06   1171.91 o 
   2  13   9     4103.75     2505.34    480.26 o 
   0  14   9      608.07      393.38    268.79 o 
   1  14   9     5050.96     3228.14    494.10 o 
   2  14   9    28695.96    29420.31   2255.72 o 
   1  15   9    11985.79    11807.52   1394.68 o 
   0  16   9     9334.75     6568.08   1888.95 o 
   0   0  10    59569.34    61280.67  11137.03 o 
   1   0  10     7388.29     6109.80   1396.82 o 
   2   0  10    17324.93    16813.52   2558.08 o 
   1   1  10    22263.06    20777.61   2022.99 o 
   2   1  10      867.53      816.79    304.01 o 
   0   2  10     1933.94     1586.37    504.15 o 
   1   2  10        2.66      -28.72    177.43 o 
   2   2  10      350.91      350.37    220.89 o 
   1   3  10     3503.13     2483.39    423.69 o 
   2   3  10     6349.32     5975.22    725.26 o 
   0   4  10      549.63      680.72    447.37 o 
   1   4  10     1474.11      942.10    326.11 o 
   2   4  10    14498.81    13329.98   2384.24 o 
   1   5  10    35533.16    33913.30   3465.41 o 
   0   6  10     9549.32     8087.88   1407.44 o 
   1   6  10     7185.20     6837.13    786.95 o 
                                                 
