# Supplementary material for: Ba4GaN3O
Source: Acta Crystallogr Sect E Struct Rep Online. 2014 May 17;70(Pt 6):i28. doi: 10.1107/S1600536814010472 (PMC4051001; doi:10.1107/S1600536814010472)
Supplement: Supplementary file 3 [file e-70-00i28-Isup3.cml]

<?xml version="1.0" encoding="UTF-8"?>
<cml convention="cmlDict:cmllite" xmlns="http://www.xml-cml.org/schema" xmlns:cmlDict="http://www.xml-cml.org/dictionary/cml/" xmlns:nameDict="http://www.xml-cml.org/dictionary/cml/name/">
  <molecule id="m1">
    <name dictRef="nameDict:unknown">tetrabarium monogallium trinitrogen monooxygen</name>
    <atomArray>
      <atom id="a1" elementType="Ba" hydrogenCount="0">
        <label value="Ba" dictRef="cmlDict:locant"/>
      </atom>
      <atom id="a2" elementType="Ba" hydrogenCount="0">
        <label value="Ba" dictRef="cmlDict:locant"/>
      </atom>
      <atom id="a3" elementType="Ba" hydrogenCount="0">
        <label value="Ba" dictRef="cmlDict:locant"/>
      </atom>
      <atom id="a4" elementType="Ba" hydrogenCount="0">
        <label value="Ba" dictRef="cmlDict:locant"/>
      </atom>
      <atom id="a5" elementType="Ga" hydrogenCount="0">
        <label value="Ga" dictRef="cmlDict:locant"/>
      </atom>
      <atom id="a6" elementType="N" hydrogenCount="0">
        <label value="N" dictRef="cmlDict:locant"/>
      </atom>
      <atom id="a7" elementType="N" hydrogenCount="0">
        <label value="N" dictRef="cmlDict:locant"/>
      </atom>
      <atom id="a8" elementType="N" hydrogenCount="0">
        <label value="N" dictRef="cmlDict:locant"/>
      </atom>
      <atom id="a9" elementType="O" hydrogenCount="0">
        <label value="O" dictRef="cmlDict:locant"/>
      </atom>
    </atomArray>
    <bondArray/>
  </molecule>
</cml>
